# Supplementary material for: DMirNet: Inferring direct microRNA-mRNA association networks
Source: BMC Syst Biol. 2016 Dec 5;10(Suppl 5):125. doi: 10.1186/s12918-016-0373-1 (PMC5249041; doi:10.1186/s12918-016-0373-1)
Supplement: Additional file 1: — Top1000 miRNA-mRNA association relationships for each dataset. (XLSX 59 kb) [file 12918_2016_373_MOESM1_ESM.xlsx]

## Sheet: Sheet1
Dataset	EMT		MCC		BR
Rank	miRNA	mRNA	miRNA	mRNA	miRNA	mRNA
1	hsa-miR-205	AGR3	hsa-miR-206	MYH6	hsa-miR-30a	MIR30C2
2	hsa-miR-1180	ANPEP	hsa-miR-190	PPP1R1A	hsa-miR-190b	KIF12
3	hsa-miR-141	ZNHIT6	hsa-miR-206	SEMG1	hsa-miR-20b*	SELT
4	hsa-miRPlus-E1281	CNOT3	hsa-miR-198	FREM1	hsa-miR-220b	HDAC11
5	hsa-miR-106b	RAB3D	hsa-miR-192	FABP1	hsa-miR-586	SHROOM2
6	hsa-miR-429	SCAMP1	hsa-miR-194	FABP1	hsa-miR-190b	TMEM229B
7	hsa-miR-200a	TSTA3	hsa-miR-215	FABP1	hsa-miR-26a	EAPP
8	hsa-miR-200c	ARHGEF19	hsa-miR-133a	DES	hsa-miR-125a-3p	TRIO
9	hsa-miR-141	WIPF1	hsa-miR-223	MMP1	hsa-miR-26a	HS6ST3
10	hsa-miR-200a	ESRP1	hsa-miR-132	LEP	hsa-miR-661	TEX2
11	hsa-let-7g	ZNF165	hsa-miR-133a	SYNPO2	hsa-miR-608	EXOC7
12	hsa-miR-205	GCOM1	hsa-miR-1	MYH11	hsa-miR-196a	GEMIN8
13	hsa-miR-148b	ZNRF2	hsa-miR-150	CFD	hsa-miR-551b*	BRMS1L
14	hsa-miR-200a*	ACOT4	hsa-miR-135	G0S2	hsa-miR-944	FBXO31
15	hsa-miR-200c	ZNF673	hsa-miR-1	ACTG2	hsa-miR-944	B4GALT5
16	hsa-miR-205	C2orf54	hsa-miR-133a	ACTG2	hsa-miR-623	C18orf45
17	hsa-miR-148b	MAP7	hsa-miR-321	CELF2	hsa-miR-425*	CCNYL1
18	hsa-miR-141	SLC3A2	hsa-miR-1	DES	hsa-miR-147	CARD16
19	hsa-miR-1180	TRAK1	hsa-miR-132	FREM1	hsa-miR-520c-3p	ZSWIM5
20	hsa-miR-200a	ZNHIT6	hsa-miR-215	MYO15B	hsa-miR-603	DLG5
21	hsa-miR-429	ZEB1	hsa-miR-196	CA12	hsa-miR-603	ATP2A3
22	hsa-miR-200c	C6orf132	hsa-miR-190	GPD1	hsa-miR-96	LOC441259-----PMS2L1-----PMS2L14
23	hsa-miR-429	ZNHIT6	hsa-miR-188	LOC646652	hsa-miR-99b*	MED28
24	hsa-miRPlus-E1281	FAM71E1	hsa-miR-34b	LRRC23	hsa-miR-623	IGSF9
25	hsa-miR-577	TSPAN15	hsa-miR-206	RAPGEF3	hsa-miR-760	C19orf66
26	hsa-miR-301a	C14orf1	hsa-miR-9	MSX1	hsa-let-7c	FLJ32255
27	hsa-miR-200a*	IGSF9	hsa-miR-198	RAPGEF3	hsa-miR-520c-3p	LOC100288911
28	hsa-miRPlus-E1281	KLK8	hsa-miR-133a	SEMG1	hsa-miR-182	ZXDB
29	hsa-miR-200a	WIPF1	hsa-miR-133a	CNN1	hsa-miR-300	LOC729143-----MPRIP
30	hsa-miR-200a	MPZL2	hsa-miR-22	C9orf3	hsa-miR-885-3p	FBXL22
31	hsa-miRPlus-E1281	WFDC2	hsa-miR-133a	MYH6	hsa-miR-106b*	ZCCHC3
32	hsa-miR-454	DPH5	hsa-miR-206	SSBP2	hsa-miR-190b	TMPRSS3
33	hsa-miR-200c	TNFRSF10D	hsa-miR-320	FBXO31	hsa-miR-500	ZXDB
34	hsa-miR-141	CXCL16	hsa-miR-188	RAPGEF3	hsa-miR-23a*	ZNF280C
35	hsa-miR-18b	XPNPEP1	hsa-miR-128b	CA12	hsa-miR-190b	ZNF552
36	hsa-miR-107	KLHDC2	hsa-miR-1	CNN1	hsa-miR-603	TNK2
37	hsa-miRPlus-E1281	PELI1	hsa-miR-200b	SHROOM3	hsa-miR-196a	TCEANC
38	hsa-miR-106b	DSP	hsa-miR-9	LTF	hsa-miR-891a	ZXDB
39	hsa-miR-429	TSTA3	hsa-miR-122a	ZMYND11	hsa-miR-106b*	TAOK2
40	hsa-miR-577	AREG	hsa-miR-132	COL5A2	hsa-miR-944	CIRH1A
41	hsa-miR-141	CLDN4	hsa-miR-133a	MYH11	hsa-miR-20b*	TMEM132E
42	hsa-miR-141	TUBA1A	hsa-miR-192	PCK2	hsa-miR-522	HELZ
43	hsa-miR-141	TINAGL1	hsa-miR-223	G0S2	hsa-miR-221*	TRIO
44	hsa-miRPlus-B1030	KLHDC2	hsa-miR-200c	SHROOM3	hsa-miR-190b	MYRIP
45	hsa-let-7g	FHL1	hsa-miR-320	MYO15B	hsa-miR-147	EXOSC7
46	hsa-miR-200a	TINAGL1	hsa-miR-142-5p	CFD	hsa-miR-432	TMEM132E
47	hsa-miR-200c	ZEB1	hsa-miR-190	CA12	hsa-miR-99b*	LOC93622
48	hsa-miRPlus-D1054	PVRL2	hsa-miR-95	FAM96B	hsa-miR-221	DUSP7
49	hsa-miR-141	EPCAM	hsa-miR-320	PDGFRA	hsa-miR-31	ARHGAP18
50	hsa-miR-200c	CRABP2	hsa-miR-133a	TPM2	hsa-miR-331-3p	NBEAL2
51	hsa-miR-1180	ALDH3A2	hsa-miR-122a	FAM184B	hsa-miR-492	METTL7A
52	hsa-miR-200c	PLCD3	hsa-miR-132	FABP4	hsa-miR-122	ZNF395
53	hsa-miR-148b	ZNF688	hsa-miR-188	FREM1	hsa-miR-516a-5p	ZNF467
54	hsa-miR-148b	VWA1	hsa-miR-321	C21orf45	hsa-miR-31	KDM1A
55	hsa-miR-205	KRT13	hsa-miR-124a	RAPGEF3	hsa-miR-425*	SMAD3
56	hsa-miR-106b	TSTD1	hsa-miR-1	AOC3	hsa-miR-31	ZXDB
57	hsa-miR-200a	HRASLS2	hsa-miR-223	IL1RN	hsa-miR-502-5p	CXorf40B
58	hsa-miR-200c	YIF1B	hsa-miR-213	NPNT	hsa-miR-26a	DYNLRB2
59	hsa-miR-200c	CDS1	hsa-miR-136	TBP	hsa-miR-26b	CLN3
60	hsa-miR-200c	TSTA3	hsa-miR-188	S100A2	hsa-miR-500	SEMA3A
61	hsa-miRPlus-D1054	NMU	hsa-miR-105	FAM198A	hsa-miR-522	COL4A3BP
62	hsa-miR-200a	ZEB1	hsa-miR-124a	CA2	hsa-miR-371-3p	MIRLET7D
63	hsa-miR-200c	TMEM184A	hsa-miR-148	C1orf63	hsa-miR-125a-3p	RUNX2
64	hsa-miR-101	RTN3	hsa-miR-28	LMOD1	hsa-miR-521	PIGL
65	hsa-miR-205	MPZL2	hsa-miR-133a	KCNMA1	hsa-miR-20b*	FMN1
66	hsa-miR-200b	ZNF688	hsa-miR-9	CX3CL1	hsa-miR-122	FBXL22
67	hsa-miR-577	SGPL1	hsa-miR-188	PPM1K	hsa-miR-944	ZXDB
68	hsa-miR-107	ZNRF2	hsa-miR-215	MT1G	hsa-miR-99b*	FLJ22184
69	hsa-miR-200c	GMDS	hsa-miR-9	C6orf225	hsa-miR-196a	ZNF17
70	hsa-miR-18a	TNNI3	hsa-miR-223	C1orf116	hsa-miR-361-3p	EFR3B
71	hsa-miR-107	CBY1	hsa-miR-139	SF1	hsa-miR-34a	C19orf66
72	hsa-miR-200c	CST6	hsa-miR-206	CYB561D1	hsa-miR-29a	NRP2
73	hsa-miR-454	NAA50	hsa-miR-9	PRAME	hsa-miR-492	OPTN
74	hsa-miR-107	C14orf93	hsa-miR-185	BTN2A1	hsa-miR-331-3p	KIF12
75	hsa-miR-205	VGLL1	hsa-miR-188	SLC12A3	hsa-miR-338-3p	H2AFY
76	hsa-miR-454	FAM13B	hsa-miR-95	CCDC3	hsa-miR-521	CFB
77	hsa-miR-200a	RAPGEFL1	hsa-miR-215	REG4	hsa-miR-93	LRCH4
78	hsa-miR-429	C1orf106	hsa-miR-215	PCK2	hsa-miR-122	DAAM1
79	hsa-miR-200c	CNKSR1	hsa-miR-206	CYBA	hsa-miR-521	WDR52
80	hsa-miR-200c	FAAH	hsa-miR-140	FAM107A	hsa-miR-187*	TRPC2
81	hsa-miR-30e	GSTO2	hsa-miR-190	NR4A2	hsa-miR-187*	ZXDB
82	hsa-miR-200b	ZNHIT2	hsa-miR-138	PER3	hsa-miR-200c	DTWD2
83	hsa-miRPlus-A1065	ANPEP	hsa-miR-215	ATP1B1	hsa-miR-138	FBXO31
84	hsa-miR-205	TSTA3	hsa-miR-188	GTSE1	hsa-miR-551b*	FBXO31-----LOC100288525
85	hsa-miR-141	TMEM129	hsa-miR-211	MCC	hsa-miR-135b*	CCDC75
86	hsa-miR-454	MAP7D3	hsa-miR-149	LTF	hsa-miR-193a-3p	TMED3
87	hsa-miR-141	ZEB1	hsa-miR-139	FILIP1L	hsa-miR-187*	TRIM62
88	hsa-miR-141	UNC93B1	hsa-miR-181a	SERPING1	hsa-miR-132*	RAB8B
89	hsa-miR-30e	SIRPA	hsa-miR-126	A2M	hsa-miR-26a	LOC441259-----PMS2L1-----PMS2L14
90	hsa-miR-200c	COBL	hsa-miR-122a	RPS6KB1	hsa-miR-615-3p	C14orf143
91	hsa-miR-141	F11R	hsa-miR-30a*	COX7A1	hsa-miR-214	KIF16B
92	hsa-miR-200c	TMPRSS13	hsa-miR-215	TMEM45B	hsa-miR-190b	ZAK
93	hsa-miR-454	C19orf21	hsa-miR-126*	CCL15	hsa-miR-492	CBFA2T3
94	hsa-miR-107	MMAB	hsa-miR-1	LBR	hsa-miR-106b*	FBXL22
95	hsa-miR-1180	CBLC	hsa-miR-211	RAPGEF3	hsa-miR-190b	TPTE2P2
96	hsa-miR-18a	ANPEP	hsa-miR-301	SESN3	hsa-miR-501-5p	RC3H2
97	hsa-miR-1180	MAP7	hsa-miR-149	GPM6B	hsa-miR-422a	SLC39A11
98	hsa-miR-200a	ANO1	hsa-miR-190	SLC12A3	hsa-miR-551a	HDAC11
99	hsa-miR-200b	ZNF664	hsa-miR-188	ZNF618	hsa-miR-500	LOC100289310
100	hsa-miR-200c	WIPF1	hsa-miR-190	EFHD1	hsa-miR-551b*	PLXNA1
101	hsa-miR-454	JPH1	hsa-miR-198	BCL7A	hsa-miR-20b*	SLC4A8
102	hsa-miRPlus-A1055	TSPAN12	hsa-miR-136	SRPX	hsa-miR-516a-5p	CPNE8
103	hsa-miR-590-3p	SLC37A1	hsa-miR-206	ARHGAP21	hsa-miR-371-3p	FAM40B
104	hsa-miR-590-3p	KLK7	hsa-miR-200c	C1orf116	hsa-miR-501-5p	TADA1
105	hsa-miR-200a	ZEB2	hsa-miR-186	DDX55	hsa-miR-138	FBXO31-----LOC100288525
106	hsa-miR-429	C6orf132	hsa-miR-122a	GSTA2	hsa-miR-615-3p	TNK2
107	hsa-miR-301a	CDH1	hsa-miR-223	ARHGAP12	hsa-miR-425*	TNFAIP3
108	hsa-miR-200c	REEP5	hsa-miR-192	GATM	hsa-miR-361-5p	LOC254559
109	hsa-miR-200c	SLC16A5	hsa-miR-194	CA12	hsa-miR-576-3p	TDG
110	hsa-miR-141	ZNF673	hsa-miR-133a	LMOD1	hsa-miR-361-3p	NDUFA5
111	hsa-miR-18b	SLC1A1	hsa-miR-194	ATP1B1	hsa-miR-96	EXD2
112	hsa-miR-429	SYDE1	hsa-miR-133a	SMTN	hsa-miR-886-5p	RASA1
113	hsa-miR-18b	IKBIP	hsa-miR-188	DEFB1	hsa-miR-99b*	TRPC2
114	hsa-miR-18b	HSD17B4	hsa-miR-1	CAMK2G	hsa-miR-516a-3p	SUV420H2
115	hsa-miR-106b	CHMP4C	hsa-miR-30a*	GPC3	hsa-miR-23a*	GLS2
116	hsa-miR-7-1*	TCF7L2	hsa-miR-186	MATN2	hsa-miR-99b*	IL27RA
117	hsa-miRPlus-A1065	UQCRC2	hsa-miR-198	CXCL12	hsa-miR-193a-3p	SETD3
118	hsa-miR-590-3p	CDH1	hsa-miR-149	CCK	hsa-miR-522	AVIL
119	hsa-miR-141	REEP5	hsa-miR-9	CXCL12	hsa-miR-187*	UBE2E3
120	hsa-miR-429	DHCR7	hsa-miR-150	MMP1	hsa-miR-552	GSK3A
121	hsa-miR-200c	PAFAH1B2	hsa-miR-149	PENK	hsa-miR-190b	GADD45G
122	hsa-miR-141	TNFRSF10D	hsa-miR-122a	RHOBTB3	hsa-miR-34b	DAAM1
123	hsa-miR-205	VIPR1	hsa-miR-299	SULT1E1	hsa-miR-769-3p	ZFHX2
124	hsa-miR-200c	RLN2	hsa-miR-190	SLC34A1	hsa-miR-586	ATP2A3
125	hsa-miR-200c	SCAMP2	hsa-miR-199b	EBF1	hsa-miR-615-3p	MRPS14
126	hsa-miR-454	GCH1	hsa-miR-181a	UNC13B	hsa-miR-600	PLEKHA3
127	hsa-miR-200c	TUBA1A	hsa-miR-22	COL8A1	hsa-miR-551a	THRSP
128	hsa-miR-200a*	FBXL3	hsa-miR-199b	LEP	hsa-miR-551b*	TWSG1
129	hsa-miR-577	CDC20	hsa-miR-140	CBFA2T2	hsa-miR-551b*	FBXO31
130	hsa-miR-141	DHCR7	hsa-miR-149	CROT	hsa-miR-191	DALRD3
131	hsa-miRPlus-A1065	LOC572558	hsa-miR-198	TBXA2R	hsa-miR-187*	FLJ22184
132	hsa-miR-18a	CBLC	hsa-miR-200c	SH3YL1	hsa-miR-26b	HS6ST3
133	hsa-miR-205	ANO1	hsa-miR-200b	H3F3B	hsa-miR-338-3p	MAPT
134	hsa-miR-141	TMEM184A	hsa-miR-192	ATP1B1	hsa-miR-182	CXCR4
135	hsa-miRPlus-B1030	TAF9B	hsa-miR-30a	GPX3	hsa-miR-425*	ZNF263
136	hsa-miR-429	ELF3	hsa-miR-215	GATM	hsa-miR-31	ZNF764
137	hsa-miR-101	FAM84B	hsa-miR-9	KCNMA1	hsa-miR-24	TOMM5
138	hsa-miR-30e	GCA	hsa-miR-192	CA12	hsa-miR-106b	SLC25A37
139	hsa-miR-429	WIPF1	hsa-miR-132	MATN2	hsa-miR-196a	SPRYD3
140	hsa-miRPlus-E1281	RWDD2B	hsa-miR-135	COL4A2	hsa-miR-603	KIAA0913
141	hsa-miR-7	VIL1	hsa-miR-135	LTF	hsa-miR-214	TRIM62
142	hsa-miR-429	LPAR2	hsa-miR-145	CDKN2C	hsa-miR-24	TMEM50B
143	hsa-miRPlus-E1281	YIF1B	hsa-miR-188	NR4A2	hsa-miR-138	CIRH1A
144	hsa-miR-429	GALNT6	hsa-miR-149	KRT15	hsa-miR-200a	DNASE1
145	hsa-miRPlus-A1055	PXMP4	hsa-miR-320	EPS8	hsa-miR-551b*	CNDP2
146	hsa-miR-200c	KCNQ1	hsa-miR-206	MDM4	hsa-miR-132*	ZCCHC3
147	hsa-miRPlus-A1065	TSPAN12	hsa-miR-150	CLDN5	hsa-miR-603	C1orf56
148	hsa-miR-301a	TACC2	hsa-miR-145	ITGA6	hsa-miR-20b*	TFAP2A
149	hsa-miR-32	VIL1	hsa-miR-218	CLEC3B	hsa-miR-586	TAPT1
150	hsa-miRPlus-A1065	HOXC9	hsa-miR-200a	SH3BGRL2	hsa-miR-521	FAM200B
151	hsa-miR-18b	ZDHHC23	hsa-miR-27b	SLC31A1	hsa-miR-522	TEX2
152	hsa-miR-200c	TINAGL1	hsa-miR-211	LONP2	hsa-miR-944	NIP7
153	hsa-miR-200a	PPCDC	hsa-miR-95	BRF1	hsa-miR-106b*	KLRAQ1
154	hsa-miR-1180	TMEM191A	hsa-miR-9	NR4A2	hsa-miR-187*	LOC645249
155	hsa-miR-107	PCDH1	hsa-miR-189	DES	hsa-miR-381	DPYSL2
156	hsa-miR-141	YIF1B	hsa-miR-122a	DEFB1	hsa-miR-625	LOC100289494
157	hsa-miR-141	LOC440335	hsa-let-7a	HNRNPC	hsa-miR-190b	TRPC2
158	hsa-miR-141	TRAPPC6A	hsa-miR-33	TMEM62	hsa-miR-31	LOC439990
159	hsa-miR-32	WIBG	hsa-miR-223	CCL18	hsa-miR-551b*	PAFAH1B2
160	hsa-miR-148b	TNK1	hsa-miR-99a	MGP	hsa-miR-502-5p	HDAC11
161	hsa-miR-429	TINAGL1	hsa-miR-34b	DNAJC4	hsa-miR-31	SAMD9L
162	hsa-miR-200c	HSD17B4	hsa-miR-122a	GATM	hsa-miR-147	EDIL3
163	hsa-miR-141	LNX2	hsa-miR-95	KIF1B	hsa-miR-138	LCAT
164	hsa-let-7g	PAIP2B	hsa-miR-128a	GMPPA	hsa-miR-885-3p	CCDC40
165	hsa-miR-7	RAB25	hsa-miR-141	CX3CL1	hsa-miR-214	WFS1
166	hsa-miR-33b	ENPP4	hsa-miR-132	FTO	hsa-miR-34b	EXD2
167	hsa-miR-454	IP6K1	hsa-miR-95	CIZ1	hsa-miR-522	SHROOM2
168	hsa-miR-141	LLGL2	hsa-miR-30d	PHACTR4	hsa-miR-106b*	SUV420H2
169	hsa-miR-7-1*	HES4	hsa-miR-181b	BDH2	hsa-miR-138	HPS3
170	hsa-miRPlus-B1030	SPINT1	hsa-miR-192	C5orf32	hsa-miR-214	C19orf66
171	hsa-miR-141	TUFM	hsa-let-7c	NDRG2	hsa-miR-500	ZDHHC8
172	hsa-miR-106b	TUBB	hsa-miR-198	YAP1	hsa-miR-96	ZYX
173	hsa-miR-141	ANO1	hsa-miR-189	PAGE4	hsa-miR-551b*	STRN3
174	hsa-miRPlus-E1281	PAK4	hsa-miR-301	HSPA1B	hsa-miR-125a-3p	LOC653739
175	hsa-miR-1180	ZDHHC23	hsa-miR-95	KRT6A	hsa-miR-603	ZNF138
176	hsa-miR-18a	RAB11A	hsa-miR-189	KCNMA1	hsa-miR-190b	ZNF816A
177	hsa-miR-200c	SLC1A1	hsa-miR-321	RBM33	hsa-miR-187*	ZYX
178	hsa-miR-577	LNX1	hsa-miR-221	DDB2	hsa-miR-625	GLYR1
179	hsa-miR-200c	SLC12A7	hsa-miR-213	FAM190B	hsa-miR-342-5p	C6orf168
180	hsa-miR-148b	TSTD1	hsa-miR-124a	SLC34A1	hsa-miR-34b	PLCH1
181	hsa-miR-200a*	AMPD2	hsa-miR-181b	CYBA	hsa-miR-92b	BRF1
182	hsa-miR-32	ZDHHC23	hsa-miR-122a	EPB41L4B	hsa-miR-500	ZNF467
183	hsa-miR-429	ZEB2	hsa-miR-99a	RABL2B	hsa-miR-625	ZYX
184	hsa-miR-106b	SLC25A1	hsa-miR-106a	C6orf211	hsa-miR-20b*	RHOT2
185	hsa-miR-141	RAB3D	hsa-miR-143	ITGA6	hsa-miR-502-5p	EVL
186	hsa-miR-96	GGCT	hsa-miR-30a	GPC3	hsa-miR-425*	RYBP
187	hsa-miR-141	SLC12A7	hsa-miR-189	PENK	hsa-miR-886-3p	ZSCAN16
188	hsa-miR-200c	PLXNB2	hsa-miR-33	FAM184B	hsa-miR-125a-3p	EDIL3
189	hsa-miR-429	GSR	hsa-miR-1	SYNPO2	hsa-miR-625	PITPNM2
190	hsa-miR-7	TSPAN12	hsa-let-7a	TMEM185A	hsa-miR-432	TRIM62
191	hsa-miR-7-1*	DENND5A	hsa-miR-99a	MYO15B	hsa-miR-29c	LOC100286909
192	hsa-miR-301b	TMEFF1	hsa-miR-105	BMP8A	hsa-miR-23a	CHST3
193	hsa-miR-106b	AIM1L	hsa-miR-215	CA12	hsa-miR-331-3p	ZCCHC3
194	hsa-miR-429	RAB3D	hsa-miR-186	RPS6KA5	hsa-miR-412	FLRT2
195	hsa-miR-205	C9orf140	hsa-miR-192	MT1G	hsa-miR-21*	FBXO31-----LOC100288525
196	hsa-miR-141	CDK10	hsa-miR-95	PERP	hsa-miR-200a	SYNGR1
197	hsa-miR-200b	ROD1	hsa-miR-321	SLC11A2	hsa-miR-26a	PDGFB
198	hsa-miR-454	MPP6	hsa-miR-186	PROC	hsa-miR-425*	BIRC3
199	hsa-miR-205	HRASLS2	hsa-miR-320	ARHGAP21	hsa-miR-138	NIP7
200	hsa-miR-148b	WIBG	hsa-miR-302	IGF1R	hsa-miR-381	BMP1
201	hsa-miR-200c	SYDE1	hsa-miR-95	ZADH2	hsa-miR-516a-3p	ZXDB
202	hsa-miR-200c	GSR	hsa-miR-198	SFRP1	hsa-miR-623	ZCCHC3
203	hsa-miR-454	CHRNA5	hsa-miR-320	CTNNB1	hsa-miR-135b*	GOLGA6L4-----PML
204	hsa-miR-301a	ELF5	hsa-let-7b	C4orf41	hsa-miR-516a-5p	GIGYF2
205	hsa-miR-1180	IDH1	hsa-miR-194	PCK2	hsa-miR-20b*	NPDC1
206	hsa-miR-1180	DHRS7B	hsa-miR-138	GLUD1	hsa-miR-516a-5p	FICD
207	hsa-miR-101	WIBG	hsa-miR-221	PRPF40A	hsa-miR-21*	PPP4R1
208	hsa-miR-7	USH1C	hsa-miR-133a	SYNM	hsa-miR-381	TRIM62
209	hsa-miR-200c	AIM1L	hsa-miR-188	EIF4E2	hsa-miR-23a*	TAOK2
210	hsa-miR-200c	TTC4	hsa-miR-126	CCL15	hsa-miR-551b*	NAV1
211	hsa-miR-30e	CGN	hsa-miR-122a	SGK1	hsa-miR-132*	DKK3
212	hsa-miR-141	CNKSR1	hsa-miR-214	MYO15B	hsa-miR-522	C12orf72
213	hsa-miRPlus-D1054	XPNPEP1	hsa-miR-122a	GPBP1	hsa-miR-516a-5p	RBM9
214	hsa-miR-590-3p	SYK	hsa-miR-95	CCNB2	hsa-miR-106b	LOC441259-----PMS2L1-----PMS2L14
215	hsa-miR-200c	DSC2	hsa-miR-206	ZNF622	hsa-miR-147	CARD16-----CASP1
216	hsa-miR-200a	ZCCHC24	hsa-miR-22	EEF1A2	hsa-miR-516a-3p	NCRNA00203
217	hsa-miR-577	TNKS1BP1	hsa-miR-99b	BCL7A	hsa-miR-30a	FZD2
218	hsa-miR-148b	ZNF165	hsa-miR-223	GULP1	hsa-miR-516a-5p	MICALL1
219	hsa-miR-429	SLC12A7	hsa-miR-321	DIRC2	hsa-miR-220b	LOC100134229
220	hsa-miR-106b	ZNF673	hsa-miR-321	HSPA1B	hsa-miR-575	F7
221	hsa-miR-141	ESRP2	hsa-miR-199b	MCC	hsa-miR-99b*	TMEM132E
222	hsa-miRPlus-A1065	KIAA0947	hsa-miR-198	CBFA2T2	hsa-miR-769-5p	ZNF213
223	hsa-miR-101	FAM120AOS	hsa-miR-149	TAB2	hsa-miR-936	CHST8
224	hsa-miR-141	UQCRC2	hsa-miR-206	HRSP12	hsa-miR-23a*	WDR52
225	hsa-miRPlus-A1018	CCS	hsa-miR-34b	HSPA1B	hsa-miR-191	VPS37C
226	hsa-miRPlus-D1054	GYLTL1B	hsa-miR-188	FILIP1L	hsa-miR-575	XPNPEP3
227	hsa-miR-200c	FAM83H	hsa-miR-221	DNM1L	hsa-miR-371-3p	IL6
228	hsa-miRPlus-E1281	NIPSNAP1	hsa-miR-150	GMFG	hsa-miR-34b	CYB5R1
229	hsa-miRPlus-A1055	KLK7	hsa-miR-152	MYO15B	hsa-miR-20b*	DNAJC19
230	hsa-miR-106b	SERPINB1	hsa-miR-135	HRSP12	hsa-miR-196a	LOC441259-----PMS2L1-----PMS2L14
231	hsa-miRPlus-A1055	CRABP2	hsa-miR-185	EMP1	hsa-miR-214	MTERFD3
232	hsa-miR-200c	TRAPPC6A	hsa-miR-215	PCK1	hsa-miR-425*	SAMD9
233	hsa-miR-200c	UQCRC2	hsa-miR-95	ZWILCH	hsa-miR-886-3p	MIR30C2
234	hsa-miRPlus-E1281	CREG1	hsa-miR-215	C5orf32	hsa-miR-412	DUSP7
235	hsa-miR-18b	BICD2	hsa-miR-133a	ALG3	hsa-miR-338-3p	SLC25A4
236	hsa-miR-141	B3GNT3	hsa-miR-105	SLC27A4	hsa-miR-492	C1orf93
237	hsa-miR-106b	COBL	hsa-miR-181b	EIF5AL1	hsa-miR-221*	ANPEP
238	hsa-miR-200a	MYO5C	hsa-miR-194	PYGB	hsa-miR-122	EPS8L1
239	hsa-miR-30e	MUC20	hsa-miR-135	ZIC5	hsa-miR-342-5p	OGFOD2
240	hsa-let-7g	CLDN7	hsa-miR-198	EFHD1	hsa-miR-106b*	TMEM132E
241	hsa-miR-301b	MARVELD2	hsa-miR-128a	FAM96B	hsa-miR-422a	CXorf40A-----CXorf40B
242	hsa-miRPlus-A1055	VGLL1	hsa-miR-221	UBA6	hsa-miR-625	TMEM132E
243	hsa-miR-7-1*	DNAL4	hsa-miR-192	TMEM45B	hsa-miR-31	SPEG
244	hsa-miR-141	SYDE1	hsa-miR-130a	FBXO21	hsa-miR-603	CIAO1
245	hsa-miR-590-3p	ZNF664	hsa-miR-130a	KLK10	hsa-miR-886-3p	ZNRF2
246	hsa-miR-200c	DTX4	hsa-miR-126*	AQP1	hsa-miR-331-3p	CAPN9
247	hsa-miR-205	FLAD1	hsa-miR-215	SH3BGRL2	hsa-miR-26a	ZNF213
248	hsa-miR-1180	WIBG	hsa-miR-149	C16orf74	hsa-miR-769-5p	NAT15
249	hsa-miR-141	GSR	hsa-miR-28	MYH11	hsa-miR-31	ATP1B3
250	hsa-miR-200c	YIPF2	hsa-miR-200b	SH3YL1	hsa-miR-26a	ZNF816A
251	hsa-miR-141	CPT2	hsa-miR-302	DOCK6	hsa-miR-661	SUV420H2
252	hsa-miR-33b	AGR2	hsa-miR-299	LARGE	hsa-miR-122	ZDHHC8P1
253	hsa-miR-33b	TACC2	hsa-miR-142-5p	GMFG	hsa-miR-196a	TMEM132E
254	hsa-miR-101	PPP4C	hsa-miR-30a	ALDH1A1	hsa-miR-135b*	FER
255	hsa-miR-200a	TMEM184A	hsa-miR-181a	PDGFRA	hsa-miR-576-3p	PEBP1
256	hsa-miR-1180	ZNF511	hsa-miR-190	NDUFAF1	hsa-miR-138	CARD16
257	hsa-miR-429	KRT18	hsa-miR-29a	C9orf5	hsa-miR-125a-3p	PPP2R3A
258	hsa-miR-200c	ZBTB42	hsa-miR-193	CRIP1	hsa-miR-625	RCOR3
259	hsa-miR-454	NAPRT1	hsa-miR-320	CHIT1	hsa-miR-521	SMOX
260	hsa-miR-33b	TMEM191A	hsa-miR-213	CRISPLD2	hsa-miR-138	SPATS2L
261	hsa-miR-200b	ZNRF2	hsa-miR-200b	UNC13B	hsa-miR-338-3p	SHROOM2
262	hsa-miR-141	TSTA3	hsa-miR-22	EFR3A	hsa-miR-190b	C9orf45
263	hsa-miRPlus-A1065	TRAK1	hsa-miR-218	CISH	hsa-miR-432	TEKT5
264	hsa-miR-148b	ST14	hsa-miR-98	POLR2C	hsa-miR-600	PLSCR1
265	hsa-miR-141	KLF5	hsa-miR-125b	FGFR1	hsa-miR-381	KLF11
266	hsa-miR-200a	ZC3HC1	hsa-miR-135	PENK	hsa-miR-502-5p	ZNF138
267	hsa-miR-200c	MPZL2	hsa-miR-190	AK3L1	hsa-miR-361-5p	LOC91548
268	hsa-miR-200c	MPZL3	hsa-miR-206	FBXL18	hsa-miR-551a	BCAS1
269	hsa-miR-7-1*	CLDN7	hsa-miR-299	MAGED4	hsa-miR-26b	DNASE1
270	hsa-miR-148b	FARP1	hsa-miR-9	PIP	hsa-miR-342-5p	PHF8
271	hsa-miR-429	ZNF673	hsa-miR-189	UBR2	hsa-miR-516a-5p	RYBP
272	hsa-miR-590-5p	CALD1	hsa-miR-124a	DEFB1	hsa-miR-625	PSMG4
273	hsa-miR-200c	GRB7	hsa-miR-28	CNN1	hsa-miR-586	EFR3B
274	hsa-miR-30e	CD9	hsa-miR-194	ITGA6	hsa-miR-432	SYTL4
275	hsa-miR-203	RAPGEFL1	hsa-miR-299	SSBP2	hsa-miR-502-5p	MCF2L
276	hsa-miR-200c	FAM110A	hsa-miR-138	SPATA13	hsa-miR-586	MED28
277	hsa-miR-141	SPOPL	hsa-miR-34b	C6orf225	hsa-miR-576-3p	SP100
278	hsa-miR-205	C17orf28	hsa-miR-122a	TRAF6	hsa-miR-522	FLJ38379
279	hsa-miR-200a*	C11orf83	hsa-miR-200c	TRAPPC2	hsa-miR-432	SUV420H1
280	hsa-miR-429	FAAH	hsa-miR-95	ZNF91	hsa-miR-552	BCAM
281	hsa-miR-429	ECH1	hsa-miR-188	TBXA2R	hsa-miR-575	CXorf40B
282	hsa-miR-32	KIF14	hsa-miR-194	TMEM45B	hsa-let-7c	GLIPR2
283	hsa-miR-141	CDC42SE1	hsa-miR-135	DCXR	hsa-miR-338-3p	STRA13
284	hsa-miR-200c	GRTP1	hsa-miR-211	GULP1	hsa-miR-21*	ZMYM6
285	hsa-miR-200c	SLC44A2	hsa-miR-223	ZIC5	hsa-miR-200a	KIAA2022
286	hsa-miRPlus-D1054	EFNA1	hsa-miR-34b	FOXJ1	hsa-miR-187*	ZNF213
287	hsa-miR-141	CTAGE9	hsa-miR-128a	CXorf50	hsa-miR-138	IL1RAP
288	hsa-miR-7	BMP4	hsa-miR-22	ATL3	hsa-miR-769-5p	SNHG4
289	hsa-miRPlus-A1018	RAB3D	hsa-miR-221	LUC7L2	hsa-miR-521	SYTL4
290	hsa-miR-301a	RASAL1	hsa-miR-122a	COL7A1	hsa-miR-502-5p	CXorf40A-----CXorf40B
291	hsa-miR-200c	SLC3A2	hsa-let-7d	EPHX1	hsa-miR-214	GTPBP1
292	hsa-miR-454	KLHDC2	hsa-miR-181a	BDH2	hsa-miR-190b	SCGB1D2
293	hsa-miR-200b	ZNF165	hsa-miR-132	CHIT1	hsa-miR-381	ARHGAP18
294	hsa-miR-203	SFTA2	hsa-miR-215	HMGCS2	hsa-miR-31	FAS
295	hsa-miRPlus-E1281	NF2	hsa-miR-218	OSBPL1A	hsa-miR-623	ZNF213
296	hsa-miR-148b	ZDHHC3	hsa-miR-213	C1orf116	hsa-miR-520c-3p	CHST3
297	hsa-miR-200c	MARK2	hsa-miR-194	PHACTR2	hsa-miR-331-3p	DEPDC6
298	hsa-miR-33b	FAM102A	hsa-miR-132	LPL	hsa-miR-30c	ZNF280C
299	hsa-miR-200a	FERMT1	hsa-miR-95	UBE2H	hsa-miR-191	TCEANC
300	hsa-miR-200a	SYNGR2	hsa-miR-136	LEP	hsa-miR-492	RERG
301	hsa-miR-200c	RAB3D	hsa-miR-30a*	LPL	hsa-miR-31	LOC100289444-----LOC100293662
302	hsa-miR-203	MINK1	hsa-miR-299	TNPO1	hsa-miR-196a	CSRNP2
303	hsa-miR-200c	CYB561	hsa-miR-145	PHC1	hsa-let-7b*	HOXA10
304	hsa-miR-141	ADIPOR1	hsa-miR-211	BMI1	hsa-miR-500	PLSCR3
305	hsa-let-7g	ZNF511	hsa-miR-206	SLC10A3	hsa-miR-24	GPC1
306	hsa-miR-18b	CDS1	hsa-miR-223	FAM57A	hsa-miR-200c	ZDHHC8
307	hsa-miR-200c	LSR	hsa-miR-124a	MYH6	hsa-miR-944	TMCO7
308	hsa-miRPlus-A1055	LLGL2	hsa-miR-140	RIN1	hsa-miR-23a*	TMEM141
309	hsa-miR-454	GOT1	hsa-miR-214	PDGFRA	hsa-miR-516a-5p	TRIM62
310	hsa-miR-200c	C19orf21	hsa-miR-95	UGGT1	hsa-miR-600	B4GALT5
311	hsa-miRPlus-E1281	FAM98C	hsa-miR-124a	ACSF2	hsa-miR-769-5p	ZXDB
312	hsa-miR-200b	TNFRSF10A	hsa-miR-30a*	ALDH9A1	hsa-miR-551b*	LOC440894
313	hsa-miR-200c	LOC440335	hsa-miR-1	SMTN	hsa-miR-331-3p	C14orf153
314	hsa-miR-590-5p	CREB3L4	hsa-miR-200b	CHPT1	hsa-miR-26a	VPS37C
315	hsa-miR-7	TRIM29	hsa-miR-34b	SCGB1A1	hsa-miR-147	LCAT
316	hsa-miR-141	CST6	hsa-miR-95	CNOT7	hsa-miR-769-5p	ZYX
317	hsa-miR-106b	OSBPL6	hsa-miR-122a	SEC31B	hsa-miR-122	ARSG
318	hsa-miR-32	ZNF688	hsa-miR-200a	HMGN3	hsa-miR-23a	TMEM50B
319	hsa-miR-200b	ZFYVE21	hsa-miR-138	CCL18	hsa-miR-371-3p	FHL3
320	hsa-miR-141	SFXN4	hsa-miR-192	DEFB1	hsa-miR-23a	TGFB1I1
321	hsa-miR-148b	XBP1	hsa-miR-145	WDR1	hsa-miR-422a	FLJ35390
322	hsa-miR-577	ALDH3A1	hsa-miR-299	PTPRD	hsa-miR-23a*	RAB8B
323	hsa-miR-200a	TMEM129	hsa-miR-193	OXA1L	hsa-miR-603	TAF1D
324	hsa-miR-15a	COBL	hsa-miR-200b	SOX4	hsa-miR-412	BMP1
325	hsa-miR-141	C1orf106	hsa-miR-105	BRF1	hsa-miR-99b*	LOC113230
326	hsa-miR-1180	GGCT	hsa-miR-139	NDST1	hsa-miR-432	PSAT1
327	hsa-miR-96	C15orf44	hsa-miR-194	TGFBR2	hsa-miR-936	C9orf45
328	hsa-miR-32	TSPAN12	hsa-miR-211	TRIM2	hsa-miR-552	TFAP2A
329	hsa-miR-577	PPAP2C	hsa-miR-99a	FAM54B	hsa-miR-23a*	PAK1IP1
330	hsa-miR-200b	ZNF511	hsa-miR-181b	ECE1	hsa-miR-190b	C1orf64
331	hsa-miR-18b	MMP14	hsa-miR-143	DDHD1	hsa-miR-891a	ZNF687
332	hsa-miR-200c	SMARCD2	hsa-miR-188	BTN2A1	hsa-miR-944	ZNF462
333	hsa-let-7g	TUBB	hsa-miR-218	SLIT2	hsa-miR-623	H2AFY
334	hsa-miR-200a	ZNF673	hsa-miR-30a	AGRN	hsa-miR-122	BBS1-----DPP3
335	hsa-miR-590-3p	CLDN7	hsa-miR-17-3p	EXT2	hsa-miR-26b	CXorf40A
336	hsa-miR-141	PLXNB2	hsa-miR-188	CWF19L1	hsa-miR-96	NAA38
337	hsa-miR-33b	PRSS2	hsa-miR-95	STRADA	hsa-miR-26b	UBTF
338	hsa-miR-1180	ZNRF2	hsa-miR-19b	LOC100134189	hsa-miR-381	TMOD3
339	hsa-miR-30e	COX6A1	hsa-miR-299	TMEM8B	hsa-miR-31	SH3TC2
340	hsa-miR-200c	TMBIM4	hsa-miR-190	TMTC1	hsa-let-7c	CLIP2
341	hsa-miR-203	CLDN7	hsa-miR-189	C7	hsa-miR-200c	LOC145837
342	hsa-miR-200c	RHOD	hsa-miR-221	ELAC2	hsa-miR-187*	ZNF138
343	hsa-miR-141	TTC4	hsa-miR-221	IRAK1	hsa-miR-891a	PHF19
344	hsa-miR-141	ADAM15	hsa-miR-189	SMTN	hsa-miR-147	MCAM
345	hsa-miR-301b	PTPLAD1	hsa-miR-130a	CDC42EP4	hsa-miR-361-5p	SAPS3
346	hsa-miR-590-5p	DOK7	hsa-miR-181c	SKAP1	hsa-miR-522	LOC145837
347	hsa-miR-203	ZNF664	hsa-miR-301	SUMO2	hsa-miR-608	OCLN
348	hsa-miR-429	TMEM129	hsa-miR-194	REG4	hsa-miR-135b*	ZXDB
349	hsa-miR-200a	GSR	hsa-miR-1	ACTA2	hsa-miR-492	TMEM229B
350	hsa-miRPlus-E1281	C15orf44	hsa-miR-301	SULT1E1	hsa-miR-93	ZYX
351	hsa-miR-18b	TMEM62	hsa-miR-34b	HOXB5	hsa-miR-551b*	QSOX2
352	hsa-miR-141	SLC44A2	hsa-miR-223	S100A2	hsa-miR-623	CYB5B
353	hsa-miR-200c	IRF6	hsa-miR-135	CCK	hsa-miR-190b	CRYM
354	hsa-miR-200a	ATP2C2	hsa-miR-140	FREM1	hsa-miR-381	CLCN4
355	hsa-miRPlus-B1030	C9orf152	hsa-miR-122a	MATN2	hsa-miR-331-3p	TMEM62
356	hsa-miR-200a	DCI	hsa-miR-206	POLR2C	hsa-miR-96	RG9MTD2
357	hsa-miR-7	CAV1	hsa-miR-181c	TMEM47	hsa-miR-944	IL1RAP
358	hsa-miR-590-3p	ZFP62	hsa-miR-95	SAR1B	hsa-miR-600	RC3H2
359	hsa-miR-205	PXMP4	hsa-miR-122a	RNF114	hsa-miR-221*	TMEM44
360	hsa-miR-200c	PGD	hsa-miR-34b	EMP2	hsa-miR-93	PTPRCAP
361	hsa-miR-148b	ELF5	hsa-miR-181a	COX7A1	hsa-miR-532-3p	LOC344595
362	hsa-miR-1180	ZNF664	hsa-miR-140	C9orf5	hsa-miR-122	TMEM132E
363	hsa-miR-203	SULT1A2	hsa-miR-199b	LTF	hsa-miR-516a-5p	B4GALT5
364	hsa-miR-429	REEP5	hsa-miR-206	PAF1	hsa-miR-106b*	CCDC40
365	hsa-miR-141	FLAD1	hsa-miR-142-5p	EPB41L2	hsa-miR-623	ARPC3
366	hsa-miR-1180	SREBF1	hsa-miR-15a	ACOT2	hsa-miR-190b	ZNF213
367	hsa-miR-200c	ADAM15	hsa-miR-122a	MAGI2	hsa-miR-187*	CSNK1D
368	hsa-miRPlus-A1065	YPEL3	hsa-miR-130a	SERPING1	hsa-miR-214	GIGYF2
369	hsa-miRPlus-A1055	VIL1	hsa-miR-125a	BDH2	hsa-miR-190b	LFNG
370	hsa-miR-590-5p	TC2N	hsa-miR-221	LITAF	hsa-miR-34a	RUNDC1
371	hsa-miR-200a	DNASE2	hsa-miR-1	FILIP1L	hsa-miR-23a	ZXDB
372	hsa-miR-101	ZNF165	hsa-miR-140	CAV2	hsa-miR-886-3p	COL4A2
373	hsa-miR-205	TSPAN1	hsa-miR-30a*	PAFAH1B1	hsa-miR-516a-5p	C6orf145
374	hsa-miR-203	PPCDC	hsa-miR-206	PROC	hsa-miR-93	PPP1R13B
375	hsa-miRPlus-A1065	CDK18	hsa-miR-140	ING2	hsa-miR-603	C12orf62
376	hsa-miRPlus-D1054	GIPC2	hsa-miR-130a	CTDSP2	hsa-miR-520c-3p	NXN
377	hsa-miR-148b	VPS37C	hsa-miR-200a	H3F3B	hsa-miR-586	PSMG4
378	hsa-miR-1180	TSTD1	hsa-miR-181a	TIMP3	hsa-miR-361-3p	TRPC2
379	hsa-miR-429	PXMP4	hsa-miR-132	FILIP1L	hsa-miR-196a	BRF1
380	hsa-miR-301b	FXYD3	hsa-miR-185	LPL	hsa-miR-122	FLJ38379
381	hsa-miR-203	EVPL	hsa-miR-213	LOC100127984	hsa-miR-522	GRAMD4
382	hsa-miR-200a	CNKSR1	hsa-miR-122a	ARHGAP12	hsa-miR-760	ZMIZ1
383	hsa-miR-18b	ARHGEF5	hsa-miR-135	C7	hsa-miR-500	LOC100134259
384	hsa-miR-107	PLEKHA7	hsa-miR-22	CCNY	hsa-miR-516a-5p	RPS6
385	hsa-miR-429	MPZL2	hsa-miR-206	NUF2	hsa-miR-603	CDC42SE1
386	hsa-miR-32	ZNF165	hsa-miR-126	ABHD6	hsa-miR-300	PTPRM
387	hsa-miR-101	GCA	hsa-miR-200c	H3F3B	hsa-miR-891a	ZMIZ1
388	hsa-miR-590-3p	ASB1	hsa-miR-301	MSL1	hsa-miR-615-3p	CEP350
389	hsa-miRPlus-E1281	SEC23B	hsa-miR-190	FREM1	hsa-miR-221*	BMP1
390	hsa-miR-30e	ECHS1	hsa-miR-142-5p	EMP2	hsa-miR-221*	KLF11
391	hsa-miR-200a	RLN2	hsa-miR-181a	SSBP2	hsa-miR-361-5p	AVIL
392	hsa-miR-590-3p	SLC12A7	hsa-miR-139	FAM96B	hsa-miR-501-5p	RAB32
393	hsa-miR-429	REPS2	hsa-miR-95	NPM3	hsa-miR-936	CCDC40
394	hsa-let-7g	OSBPL6	hsa-miR-101	CCL15	hsa-miR-885-3p	ZNF280C
395	hsa-miRPlus-D1054	KLRG2	hsa-miR-122a	NETO2	hsa-miR-100	ZXDB
396	hsa-miR-590-3p	TCF7L2	hsa-miR-299	CCDC3	hsa-miR-24	ST7
397	hsa-miRPlus-D1054	TSPAN12	hsa-miR-185	BTG1	hsa-miR-944	FBXO31
398	hsa-miR-200a	NUDT22	hsa-miR-95	HSPA1B	hsa-miR-342-5p	VPS37C
399	hsa-miR-454	OSR2	hsa-miR-142-3p	CFD	hsa-miR-196a	DNAJC22
400	hsa-miR-200b	ZFP36	hsa-miR-103	ATG12	hsa-miR-31	LOC729143-----MPRIP
401	hsa-miR-590-3p	PELI1	hsa-miR-17-5p	ZNF593	hsa-miR-23a*	PNN
402	hsa-miR-200b	RGL3	hsa-miR-221	CDC42EP4	hsa-miR-522	VPS13D
403	hsa-miR-200c	BRI3BP	hsa-miR-213	MAGI2	hsa-miR-603	SLC4A8
404	hsa-miR-577	FAM102A	hsa-miR-133a	FHL1	hsa-miR-221	HAUS6
405	hsa-miR-590-3p	RAB25	hsa-miR-320	PRPF40A	hsa-miR-93	LOC441259-----PMS2L1-----PMS2L14
406	hsa-miR-590-3p	ELF5	hsa-miR-197	DCN	hsa-miR-191	ZCCHC3
407	hsa-miR-32	JUP	hsa-miR-10b	GNG11	hsa-miR-93	ESPN
408	hsa-miR-141	MARK2	hsa-miR-192	HOXB5	hsa-miR-891a	HABP4
409	hsa-miRPlus-A1065	ZDHHC23	hsa-let-7b	HNRNPC	hsa-miR-23a*	SLC25A37
410	hsa-miR-454	FBP1	hsa-miR-10a	TRAF7	hsa-miR-361-3p	MRPS30
411	hsa-miR-200c	FLAD1	hsa-miR-141	C1orf116	hsa-miR-885-3p	LOC100287902
412	hsa-miR-7	CLDN7	hsa-miR-33	EPS8	hsa-miR-500	INO80D
413	hsa-miR-301a	MSI1	hsa-miR-141	AZGP1	hsa-miR-500	ZNF687
414	hsa-miR-96	MKNK2	hsa-miR-223	DOCK6	hsa-miR-23a*	ZNF213
415	hsa-miR-18b	BNIP3	hsa-miR-223	GMFG	hsa-miR-92b	SLC11A2
416	hsa-miR-141	SLC25A1	hsa-miR-132	CST1	hsa-miR-886-3p	RASA1
417	hsa-miR-106b	PSPC1	hsa-miR-9	FBN2	hsa-miR-886-3p	TPCN1
418	hsa-miR-200c	EHF	hsa-miR-221	CASP2	hsa-miR-381	SCLT1
419	hsa-miR-200c	TTC39B	hsa-miR-223	MCC	hsa-miR-26a	SYNGR1
420	hsa-miR-301b	BAIAP2L1	hsa-miR-9	FTO	hsa-miR-31	PSMB9
421	hsa-miRPlus-B1030	C11orf83	hsa-miR-150	PHC1	hsa-miR-516a-5p	MAP4
422	hsa-miR-141	CYC1	hsa-miR-128b	MSX1	hsa-miR-147	SEMA3A
423	hsa-miR-33b	ZNF511	hsa-miR-198	KCTD2	hsa-miR-891a	LOC100130855
424	hsa-miR-200a	FAM83F	hsa-miR-133a	PRUNE2	hsa-miR-501-5p	ZNF467
425	hsa-miR-141	LMTK2	hsa-miR-206	C10orf46	hsa-miR-342-5p	C9orf152
426	hsa-miR-454	NEK1	hsa-miR-23b	PPP1R14A	hsa-miR-936	ZNF280C
427	hsa-miRPlus-A1018	SH3GLB2	hsa-miR-211	RRP1B	hsa-miR-522	C17orf28
428	hsa-miR-203	ESRP1	hsa-miR-221	PDHB	hsa-miR-625	BBS1-----DPP3
429	hsa-miR-106b	ATP2C2	hsa-miR-126	ZCCHC3	hsa-miR-135b*	CEP170
430	hsa-miR-141	ANKRD5	hsa-miR-192	MYO15B	hsa-miR-516a-5p	BIN1
431	hsa-miR-203	DEPDC5	hsa-miR-149	ASTN2	hsa-miR-135b*	PML
432	hsa-miR-577	IP6K1	hsa-miR-198	GAS1	hsa-miR-106b*	ASCL2
433	hsa-miR-200c	TFF3	hsa-miR-190	DEFB1	hsa-miR-615-3p	MFSD11
434	hsa-miR-200c	GRHL1	hsa-miR-29a	H2AFJ	hsa-miR-221*	BATF3
435	hsa-miR-107	NDUFB1	hsa-miR-150	PAPPAS	hsa-miR-31	SYTL4
436	hsa-miRPlus-A1018	TSPAN13	hsa-miR-196	FREM1	hsa-miR-342-5p	GPR77
437	hsa-miR-1180	ZDHHC3	hsa-miR-135	ANPEP	hsa-miR-92b	TMEM66
438	hsa-miR-96	NSMCE4A	hsa-let-7b	C9orf3	hsa-miR-492	KRT19
439	hsa-miRPlus-A1055	DSG2	hsa-miR-215	DEFB1	hsa-miR-26a	DNASE1
440	hsa-miR-429	MVK	hsa-miR-133a	PPP1R12B	hsa-miR-381	ZSWIM5
441	hsa-miR-429	IL20RA	hsa-miR-181b	LTF	hsa-miR-371-3p	ST7
442	hsa-miR-148b	CMTM8	hsa-miR-215	FRYL	hsa-miR-661	C2orf54
443	hsa-miR-200a	ARHGEF16	hsa-miR-126*	MCAM	hsa-miR-575	CXorf40A-----CXorf40B
444	hsa-miR-18b	PPM1F	hsa-miR-200a	SHROOM3	hsa-miR-221*	PSMG4
445	hsa-miR-1180	SUOX	hsa-miR-211	PROC	hsa-miR-603	ZMIZ1
446	hsa-miRPlus-D1054	HIPK2	hsa-miR-320	ZEB2	hsa-miR-412	DNAJB4
447	hsa-miR-205	ZEB1	hsa-miR-145	HNRNPC	hsa-miR-342-5p	FAM65C
448	hsa-miR-200c	TMEM129	hsa-miR-30d	ALDH9A1	hsa-miR-30c	MIR30C2
449	hsa-miR-577	KRT6B	hsa-miR-200b	SH3BGRL2	hsa-miR-885-3p	ZNF213
450	hsa-miR-200a	SLC12A7	hsa-miR-141	THRB	hsa-miR-625	LRIG1
451	hsa-miR-148b	TMEM191A	hsa-miR-15b	EPHX1	hsa-miR-432	TMEM44
452	hsa-miR-205	NUDT22	hsa-miR-128a	BTRC	hsa-miR-22	NMT2
453	hsa-miR-101	UTRN	hsa-miR-199b	SRPX	hsa-miR-371-3p	RYK
454	hsa-miR-32	C6orf154	hsa-miR-139	POLR3F	hsa-miR-106b*	TMEM229B
455	hsa-miR-200c	SERPINB1	hsa-miR-128b	TBC1D1	hsa-miR-200a	ZNF280C
456	hsa-miR-148b	LAD1	hsa-miR-188	MFAP2	hsa-miR-492	PRRG1
457	hsa-miR-141	SERINC2	hsa-miR-19a	LOC253039	hsa-miR-492	SNRNP35
458	hsa-miR-200a	CRB3	hsa-miR-133a	SORBS1	hsa-miR-221*	ZNF467
459	hsa-miRPlus-A1065	SMARCD2	hsa-miR-194	RGS5	hsa-miR-886-3p	SYTL4
460	hsa-miR-429	C11orf52	hsa-miR-100	NEK9	hsa-miR-125a-3p	DKK3
461	hsa-miR-101	ZNHIT2	hsa-miR-9	HNRPDL	hsa-miR-661	DNAJC22
462	hsa-miR-200c	DLG3	hsa-miR-150	CCDC90B	hsa-miR-412	SPARC
463	hsa-miR-141	SCAMP1	hsa-miR-196	LARGE	hsa-miR-187*	C14orf167
464	hsa-miR-205	RABGAP1L	hsa-miR-194	GATM	hsa-miR-492	PODXL2
465	hsa-miR-590-3p	PERP	hsa-miR-211	GJC2	hsa-miR-196a	ZSWIM5
466	hsa-miR-101	GOLGA8B	hsa-miR-34b	EPHX1	hsa-miR-493*	GAS1
467	hsa-miRPlus-A1018	ROD1	hsa-miR-223	LYPLA2	hsa-miR-34b	CEP350
468	hsa-miR-32	ZNF664	hsa-miR-320	BBC3	hsa-miR-492	TRPC2
469	hsa-miR-454	MMAB	hsa-miR-139	SMOX	hsa-miR-361-5p	C14orf153
470	hsa-miR-7-1*	TSPAN12	hsa-miR-190	C21orf33	hsa-miR-522	C4orf34
471	hsa-miR-18b	LOC339290	hsa-miR-19a	TARBP2	hsa-miR-432	GTPBP1
472	hsa-miR-203	SERINC2	hsa-miR-143	WDR1	hsa-miR-500	TADA1
473	hsa-miR-203	POLL	hsa-miR-185	MTMR9	hsa-miR-214	ITGA5
474	hsa-miR-200c	NDUFA3	hsa-miR-140	CDC73	hsa-miR-342-5p	IFI35
475	hsa-miR-301b	CNFN	hsa-miR-299	PSMD2	hsa-miR-492	AQR
476	hsa-miR-203	CDH1	hsa-miR-198	GTSE1	hsa-miR-300	LOC387895
477	hsa-miR-203	RAB11A	hsa-miR-206	SLIT2	hsa-miR-586	DCXR
478	hsa-miR-301a	EPN3	hsa-miR-17-3p	EPB41L2	hsa-miR-492	TNFAIP8L1
479	hsa-miR-200c	OTUB1	hsa-miR-299	CDKN2C	hsa-miR-132*	SPATS2L
480	hsa-miR-18a	ACY1	hsa-miR-181a	C14orf147	hsa-miR-191	USP28
481	hsa-miR-141	FA2H	hsa-miR-198	PFKM	hsa-miR-552	USP7
482	hsa-miR-148b	ZNF664	hsa-miR-95	MAN1A1	hsa-miR-138	CEBPD
483	hsa-miR-301a	C9orf7	hsa-miR-321	TES	hsa-miR-221	TCP11L1
484	hsa-miR-590-3p	ZFP36	hsa-miR-198	ZNF618	hsa-miR-26b	CXorf40A-----CXorf40B
485	hsa-miR-200a	SMPDL3B	hsa-miR-181a	INHBA	hsa-miR-24	RHOQ
486	hsa-let-7g	SLPI	hsa-miR-34b	CLEC3B	hsa-miR-516a-5p	KDM1A
487	hsa-miR-200a	EMG1	hsa-miR-22	CCDC3	hsa-miR-182	TRAPPC6A
488	hsa-miR-1180	PRKCZ	hsa-miR-211	COX7A1	hsa-miR-432	SMOX
489	hsa-miR-200c	SCAMP1	hsa-miR-135	HDHD3	hsa-miR-342-5p	ZNF552
490	hsa-miR-301a	SPDEF	hsa-miR-148	EPB41L4B	hsa-miR-455-3p	ZAK
491	hsa-miR-7-1*	KCNK6	hsa-miR-22	STRN3	hsa-miR-381	SPARC
492	hsa-miR-1180	LOC728705	hsa-miR-142-5p	HMHA1	hsa-miR-29c	ZYX
493	hsa-miR-141	NOL3	hsa-miR-135	IL1RN	hsa-miR-26b	C10orf57
494	hsa-miR-590-3p	GLS2	hsa-miR-30a	CYBA	hsa-miR-23a*	SLC35A1
495	hsa-miR-429	ASL	hsa-miR-211	KLHL24	hsa-miR-500	PPM1H
496	hsa-miR-203	ZNF165	hsa-miR-211	ANO10	hsa-miR-221*	SLC26A11
497	hsa-miR-107	CLDN7	hsa-miR-126	ACOT2	hsa-miR-891a	RC3H2
498	hsa-miR-33b	ZNF664	hsa-miR-194	PCK1	hsa-miR-661	C14orf147
499	hsa-miR-454	RAB6A	hsa-miR-215	PDGFRA	hsa-miR-106b*	METTL7A
500	hsa-miR-106b	ADCY6	hsa-miR-181b	EPHX1	hsa-miR-191	YAP1
501	hsa-miR-301a	KLHDC2	hsa-miR-200b	C1orf116	hsa-miR-23a	ZNF652
502	hsa-miR-203	MAPK3	hsa-miR-30b	CISH	hsa-miR-625	EFR3B
503	hsa-miR-148b	ANXA9	hsa-miR-139	SEPN1	hsa-miR-886-5p	COL4A2
504	hsa-miRPlus-A1055	RAB11A	hsa-miR-133a	MAOA	hsa-miR-106b*	SGEF
505	hsa-miRPlus-A1018	CHMP4C	hsa-miR-206	YAP1	hsa-miR-20b*	C1orf56
506	hsa-miRPlus-A1055	TC2N	hsa-miR-188	DNAJB12	hsa-miR-532-3p	ZMIZ1
507	hsa-miR-200b	TNKS1BP1	hsa-miR-122a	SMOX	hsa-miR-23a*	TTC6
508	hsa-miRPlus-D1054	LTA4H	hsa-miR-124a	ASAH1	hsa-miR-520c-3p	CASKIN1
509	hsa-miR-141	HS3ST1	hsa-miR-133a	WFDC1	hsa-miR-100	DCBLD1
510	hsa-miR-141	ARHGAP8	hsa-miR-143	ARCN1	hsa-miR-361-3p	C18orf45
511	hsa-miR-141	GRHL1	hsa-miR-25	NETO2	hsa-miR-222	TMEM50B
512	hsa-miR-7-1*	EPN3	hsa-miR-188	RASGRP1	hsa-miR-891a	UPP1
513	hsa-miRPlus-D1054	IGSF9	hsa-miR-99a	PPAP2B	hsa-miR-516a-3p	CTNND2
514	hsa-miRPlus-E1281	TSEN34	hsa-miR-122a	DPAGT1	hsa-miR-886-3p	USP7
515	hsa-miR-429	AIM1L	hsa-miR-301	B3GALT6	hsa-miR-575	CXorf40A
516	hsa-miR-200b	ST14	hsa-miR-221	GMPR2	hsa-miR-936	TMEM132E
517	hsa-miR-200a	DSC2	hsa-miR-145	RGS5	hsa-miR-122	ZNF280C
518	hsa-miR-590-3p	KCNK6	hsa-miR-299	PGLS	hsa-miR-521	MEF2A
519	hsa-miR-200c	STXBP2	hsa-miR-138	QKI	hsa-miR-361-5p	SLC26A11
520	hsa-miRPlus-B1030	DENND5A	hsa-miR-213	CISH	hsa-miR-26a	PDPK1
521	hsa-miR-30e	CBLC	hsa-miR-215	ITGA6	hsa-miR-886-3p	KIFC3
522	hsa-miR-205	ARHGAP32	hsa-miR-106a	CDK3	hsa-miR-338-3p	CYB5R1
523	hsa-miR-106b	ZNRF2	hsa-miR-126*	RGS5	hsa-miR-122	TAPT1
524	hsa-miR-1180	EPB41L2	hsa-miR-27b	YIPF4	hsa-miR-885-3p	RSPH1
525	hsa-miRPlus-A1065	CCNG2	hsa-miR-223	RASGRP3	hsa-miR-222	INHBA
526	hsa-miR-429	TMEM184A	hsa-miR-95	C4orf41	hsa-miR-220b	KIAA1598
527	hsa-miR-141	C1orf172	hsa-miR-186	C6orf225	hsa-miR-125a-3p	ICAM1
528	hsa-miR-454	CGN	hsa-miR-150	ATG12	hsa-miR-623	METTL7A
529	hsa-miR-15a	UTRN	hsa-miR-125b	C4orf34	hsa-miR-141	C14orf143
530	hsa-miR-301a	PAK4	hsa-miR-214	COMP	hsa-miR-182	SRCIN1
531	hsa-miR-200c	ERBB2	hsa-miR-105	IFNAR1	hsa-miR-501-5p	MID1
532	hsa-miR-141	SLC22A18	hsa-miR-198	MSRA	hsa-miR-125a-3p	QSOX2
533	hsa-miR-32	DHRS2	hsa-miR-206	ECHDC1	hsa-miR-361-5p	ZMAT1
534	hsa-miR-590-3p	FBXO2	hsa-miR-195	BAHCC1	hsa-miR-551a	TPD52
535	hsa-miR-18a	UAP1	hsa-miR-189	MAP2K2	hsa-miR-190b	SLC9A2
536	hsa-miR-18b	AGR2	hsa-miR-192	HMGCS2	hsa-miR-23a	ZNRF2
537	hsa-miR-148b	SGPP2	hsa-miR-185	TRIM2	hsa-miR-516a-5p	INO80D
538	hsa-miR-33b	SYNE1	hsa-miR-320	ZNF787	hsa-miR-191	SGTB
539	hsa-miR-200c	SC5DL	hsa-miR-211	KLHL21	hsa-miR-944	CSNK2A2
540	hsa-miR-200a	MVK	hsa-miR-320	LMOD1	hsa-miR-190b	ERGIC2
541	hsa-miR-32	NSMCE4A	hsa-miR-29a	SERPINA1	hsa-miR-615-3p	ELMOD2
542	hsa-miR-590-5p	ZDHHC3	hsa-miR-302	PPP2CB	hsa-miR-20b*	GEMIN8
543	hsa-miR-141	ZEB2	hsa-miR-215	PTPRD	hsa-miR-412	TOMM5
544	hsa-miR-590-5p	TJP3	hsa-miR-105	DPT	hsa-miR-361-3p	ZYX
545	hsa-miR-203	TTC39A	hsa-miR-215	MST1R	hsa-miR-190b	FMN1
546	hsa-miR-106b	C11orf52	hsa-miR-321	UCKL1	hsa-miR-190b	ZMYM6
547	hsa-miR-141	PLEKHH3	hsa-miR-221	PAGE4	hsa-miR-492	TFAP2A
548	hsa-miR-106b	LPAR2	hsa-miR-223	GRK1	hsa-miR-891a	TNK2
549	hsa-miR-141	ADAP1	hsa-miR-181a	C6orf211	hsa-miR-29c	TNK2
550	hsa-miR-200a	HOOK1	hsa-miR-215	MOSPD2	hsa-miR-493*	PVRL3
551	hsa-miR-200c	P2RX4	hsa-miR-148	ZMYND11	hsa-miR-552	LRRC68
552	hsa-miR-1180	ZNF165	hsa-miR-188	HRSP12	hsa-miR-99b*	NAT15
553	hsa-miR-200c	EPB41L5	hsa-miR-223	FLJ39051	hsa-miR-96	ZNF138
554	hsa-miR-7-1*	AREG	hsa-miR-190	YAP1	hsa-miR-603	PCP4
555	hsa-miR-203	PRSS8	hsa-miR-185	ADH1A	hsa-miR-34b	SCYL3
556	hsa-miR-454	H2AFY	hsa-miR-199b	ANTXR2	hsa-let-7c	NFE2L3
557	hsa-miR-107	APLP2	hsa-miR-132	CXCL12	hsa-miR-100	LOC399959
558	hsa-miR-200a	GRB7	hsa-miR-128b	SEMG1	hsa-miR-516a-3p	ELF2
559	hsa-miR-429	SSH3	hsa-miR-140	MDM4	hsa-miR-122	TTC9
560	hsa-miR-200c	TMEM45A	hsa-miR-132	CA12	hsa-miR-99b*	MGAT2
561	hsa-miR-200b	DSG2	hsa-miR-128a	SEMG1	hsa-miR-516a-5p	C14orf143
562	hsa-miR-200c	SEL1L3	hsa-miR-206	TBP	hsa-miR-214	TMCO7
563	hsa-miR-200a*	FAM110A	hsa-miR-299	EIF2A	hsa-miR-661	USP38
564	hsa-miR-7-1*	RHOV	hsa-miR-126	WDR1	hsa-miR-31	ERAP2
565	hsa-miRPlus-A1055	KLC3	hsa-miR-103	KCNK1	hsa-miR-342-5p	SCYL2
566	hsa-miR-7-1*	PAIP2B	hsa-miR-200b	PTMA	hsa-miR-500	PAFAH1B1
567	hsa-miRPlus-A1055	TJP3	hsa-miR-19a	NDST1	hsa-miR-200a	CD59
568	hsa-miR-32	ZBTB42	hsa-miR-188	C20orf112	hsa-miR-31	IGFBP3
569	hsa-miR-107	ZNF165	hsa-miR-198	TACC1	hsa-miR-500	ZNF252
570	hsa-let-7g	PTPLAD1	hsa-miR-181a	MYH10	hsa-miR-200a	ZNF213
571	hsa-miR-32	YIF1B	hsa-miR-9	ZNF593	hsa-miR-661	IGSF9
572	hsa-miR-32	ZNF511	hsa-miR-98	MATN2	hsa-miR-26a	NAT15
573	hsa-miRPlus-A1018	DSP	hsa-miR-122a	STX12	hsa-miR-125a-3p	CCDC75
574	hsa-miR-200c	ARHGAP8	hsa-let-7c	MYH9	hsa-miR-190b	USP38
575	hsa-miRPlus-A1055	DLL1	hsa-miR-140	CBX7	hsa-miR-26a	YIPF1
576	hsa-miR-200b	VAMP8	hsa-miR-130a	CCDC3	hsa-miR-106b*	PIGM
577	hsa-miR-203	TJP3	hsa-miR-9	LEP	hsa-miR-22	KIAA0802
578	hsa-miR-33b	ZNF165	hsa-miR-122a	RAB12	hsa-miR-522	DNASE1
579	hsa-miR-200b	SULT2B1	hsa-miR-138	KLHL21	hsa-miR-576-3p	SETD3
580	hsa-miR-301a	TSKU	hsa-let-7d	GNG11	hsa-miR-500	FBXO31-----LOC100288525
581	hsa-miR-200a	F11R	hsa-miR-189	SEMG1	hsa-miR-21*	SERPINE2
582	hsa-miR-32	ZFYVE21	hsa-miR-194	MT1G	hsa-miR-30c	CTTNBP2NL
583	hsa-miR-200c	GCLC	hsa-miR-125b	FAM129A	hsa-miR-193a-3p	LOC100134229
584	hsa-miR-148b	TMEM125	hsa-miR-136	SSPN	hsa-miR-769-5p	KIAA0556
585	hsa-miR-200c	HS3ST1	hsa-miR-150	FAM46C	hsa-miR-138	ARMC8
586	hsa-miR-200c	KRT18	hsa-let-7c	ARCN1	hsa-miR-122	KLHDC9
587	hsa-miR-107	RAB11A	hsa-miR-299	LOC100127984	hsa-miR-300	METTL8
588	hsa-miR-200a	SCAMP1	hsa-miR-200c	GSPT1	hsa-miR-522	SLC7A8
589	hsa-miR-148b	TSPAN12	hsa-miR-30a	CAT	hsa-miR-338-3p	LOC100130855
590	hsa-miR-577	GET4	hsa-miR-192	COMP	hsa-miR-190b	ZG16B
591	hsa-miR-33b	VSIG10	hsa-miR-302	ARCN1	hsa-miR-516a-3p	PRR15
592	hsa-miRPlus-E1281	TUBA1A	hsa-miR-181a	APOC1	hsa-miR-221*	HOMER3
593	hsa-miR-577	REEP6	hsa-miR-301	BCL6	hsa-miR-625	ATAD2B
594	hsa-miR-590-5p	VAMP8	hsa-miR-125a	C5orf53	hsa-miR-623	COCH
595	hsa-miR-141	TRIM15	hsa-miR-211	MAGI2	hsa-miR-603	SUPT3H
596	hsa-miR-7	CDH1	hsa-miR-125a	TCEAL1	hsa-miR-492	ZG16B
597	hsa-miR-429	GRTP1	hsa-miR-221	HSPA14	hsa-let-7b*	ZNF17
598	hsa-miR-200a	RASSF7	hsa-miR-124a	SLC12A3	hsa-miR-425*	CASP1
599	hsa-miR-18a	ZDHHC3	hsa-miR-148	MT1G	hsa-miR-615-3p	METTL7A
600	hsa-miR-577	GHITM	hsa-miR-181c	HIST4H4	hsa-miR-603	ELF2
601	hsa-miR-454	SUGP2	hsa-miR-206	IFT172	hsa-miR-200a	TNFRSF10D
602	hsa-miR-141	FOXA1	hsa-miR-34b	LAMA5	hsa-miR-187*	RALGPS1
603	hsa-let-7g	RWDD2B	hsa-miR-215	NKX3-2	hsa-miR-27a	MYO1E
604	hsa-miRPlus-A1018	TC2N	hsa-miR-193	EXT2	hsa-miR-93	ZMYM6
605	hsa-miR-200c	TPRN	hsa-miR-125a	COX7A1	hsa-miR-551b*	CARD6
606	hsa-miR-15a	GET4	hsa-miR-125b	SRGAP2	hsa-miR-214	NUP93
607	hsa-miR-454	DDR1	hsa-miR-206	DCTN4	hsa-miR-26b	LOC113230
608	hsa-miR-454	LYPD3	hsa-miR-188	PDK2	hsa-let-7c	FBXO31-----LOC100288525
609	hsa-miR-200c	LRRC1	hsa-miR-105	POLD1	hsa-miR-936	LOC100287529
610	hsa-let-7g	KLHDC2	hsa-miR-218	MKL2	hsa-miR-886-3p	NFE2L3
611	hsa-miR-301a	TJP3	hsa-miR-136	COL1A1	hsa-miR-99b*	C9orf45
612	hsa-miR-429	NOL3	hsa-miR-215	SLC26A3	hsa-miR-361-3p	RMND5B
613	hsa-miR-429	ANO1	hsa-miR-199a*	COMP	hsa-let-7c	DKK3
614	hsa-miRPlus-A1065	USH1C	hsa-miR-198	S100A2	hsa-miR-338-3p	TNK2
615	hsa-miR-200a	ANKRD5	hsa-miR-1	WFDC1	hsa-miR-190b	C9orf7
616	hsa-miR-106b	CYC1	hsa-miR-213	GOLGA2	hsa-miR-522	DALRD3
617	hsa-miR-33b	MARVELD2	hsa-miR-200b	PERP	hsa-miR-214	C6orf59
618	hsa-miR-148b	RAB3D	hsa-miR-189	PRUNE2	hsa-miR-187*	TPTE2P2
619	hsa-miR-1180	ZNF688	hsa-miR-213	MAF	hsa-miR-23a	TAX1BP3
620	hsa-miR-429	CRB3	hsa-miR-196	PLAGL1	hsa-miR-20b*	MMAA
621	hsa-miR-7-1*	KLRG2	hsa-miR-140	ARHGEF17	hsa-miR-99b*	EPB41L5
622	hsa-miR-200b	XPNPEP1	hsa-miR-30a*	CCNB2	hsa-miR-551b*	PLAC8
623	hsa-miR-429	DTX4	hsa-miR-138	FAM184B	hsa-miR-492	ZNF703
624	hsa-miR-200a	NOL3	hsa-miR-211	DDA1	hsa-miR-132*	ASXL1
625	hsa-miR-148b	WFDC2	hsa-miR-190	MRPL9	hsa-miR-885-3p	EXOC7
626	hsa-miR-205	SRCAP	hsa-miR-15a	PITPNA	hsa-miR-425*	FLRT2
627	hsa-miRPlus-B1030	JPH1	hsa-miR-181a	LTF	hsa-miR-603	CYB5R1
628	hsa-miR-7	WFDC2	hsa-miR-17-5p	TMEM216	hsa-miR-522	MYRIP
629	hsa-miR-429	FAM120AOS	hsa-miR-29a	C9orf3	hsa-miR-769-5p	HOOK1
630	hsa-miR-148b	CDH1	hsa-miR-30a*	PRKD2	hsa-miR-34a	GPR143
631	hsa-miRPlus-A1065	TUBBP5	hsa-miR-189	MYH6	hsa-miR-886-3p	COL4A1
632	hsa-miR-33b	HS3ST1	hsa-miR-100	RABL2B	hsa-miR-381	NUP93
633	hsa-miR-301a	TLE2	hsa-miR-192	PCK1	hsa-miR-138	FXR1
634	hsa-miR-200a	ELF3	hsa-miR-299	ZADH2	hsa-miR-381	BATF3
635	hsa-miR-200c	CBLC	hsa-miR-181a	GPC3	hsa-miR-552	EXOC6
636	hsa-miR-200c	TWIST1	hsa-miR-143	CTNNB1	hsa-miR-623	SNRNP35
637	hsa-miR-203	KIDINS220	hsa-miR-140	C10orf72	hsa-miR-342-5p	EXOC6
638	hsa-miR-205	CDK10	hsa-miR-124a	HRSP12	hsa-miR-221	ZNF467
639	hsa-miR-141	PDE9A	hsa-miR-126	RGS5	hsa-miR-615-3p	EXOC7
640	hsa-miR-205	PEX13	hsa-miR-33	NR1I3	hsa-miR-586	NAA38
641	hsa-miR-429	PAK4	hsa-miR-106a	CCDC117	hsa-miR-516a-5p	OAF
642	hsa-miR-200c	ADAP1	hsa-miR-221	RBM9	hsa-miR-31	CYB5B
643	hsa-miR-141	DSC2	hsa-miR-10a	MSX1	hsa-miR-608	C9orf45
644	hsa-miR-200c	HES1	hsa-miR-194	DEFB1	hsa-miR-21*	RPS6
645	hsa-miR-141	GRHL2	hsa-miR-196	FABP1	hsa-miR-516a-5p	SLC9A2
646	hsa-miR-429	LCN2	hsa-miR-189	PRPS2	hsa-miR-96	C14orf143
647	hsa-miR-148b	SNAPC1	hsa-miR-200b	GPD1L	hsa-miR-106b*	GNPTAB
648	hsa-miRPlus-B1030	NDUFB1	hsa-miR-192	REG4	hsa-miR-522	ARSG
649	hsa-miR-15a	TMEM22	hsa-miR-320	CD59	hsa-miR-196a	C14orf79
650	hsa-miR-590-3p	NRARP	hsa-miR-1	PPP3R1	hsa-let-7b*	TAX1BP3
651	hsa-miR-18b	EPCAM	hsa-miR-218	FREM1	hsa-miR-603	SEC24C
652	hsa-miRPlus-D1054	RAB25	hsa-miR-200b	TRAPPC2	hsa-miR-886-5p	MIR30C2
653	hsa-miRPlus-A1065	XPNPEP1	hsa-miR-301	EIF2AK4	hsa-miR-147	CIRH1A
654	hsa-miRPlus-A1065	RAB26	hsa-miR-215	SEC31B	hsa-miR-34a	NAA38
655	hsa-miR-301b	BSPRY	hsa-miR-206	CA4	hsa-miR-551a	TRPC2
656	hsa-miR-18a	HDGFRP3	hsa-let-7f	BTBD3	hsa-miR-769-3p	ZDHHC8P1
657	hsa-miRPlus-A1018	HRSP12	hsa-miR-215	EPB41L4B	hsa-miR-23a*	C22orf32
658	hsa-miR-141	ICA1	hsa-miR-206	HBXIP	hsa-miR-106b*	LRFN2
659	hsa-miR-200b	CNRIP1	hsa-miR-140	ZDHHC3	hsa-miR-944	TMEM79
660	hsa-miR-141	GMDS	hsa-miR-95	TBP	hsa-miR-26a	ZMYM6
661	hsa-miR-106b	HRSP12	hsa-miR-194	TRAF3IP1	hsa-miR-125a-3p	C1orf213
662	hsa-miR-200c	C3orf37	hsa-miR-34b	FAM96B	hsa-miR-220b	AKR7A3
663	hsa-miR-18b	FADS1	hsa-miR-122a	TNFRSF8	hsa-miR-21*	TGFB2
664	hsa-miR-141	INADL	hsa-miR-192	TGFBR2	hsa-miR-361-5p	VPS37D
665	hsa-miR-148b	CLDN7	hsa-miR-215	GALE	hsa-miR-26a	C14orf45
666	hsa-miR-200a	PXMP4	hsa-miR-198	MUC15	hsa-miR-625	LOC93622
667	hsa-miR-141	VIM	hsa-miR-199a*	COL1A1	hsa-miR-338-3p	DLG5
668	hsa-miR-200c	KLF5	hsa-miR-215	PYGB	hsa-miR-492	KLRG2
669	hsa-miR-205	CTNND1	hsa-miR-95	RBM17	hsa-miR-122	PLA2G12A
670	hsa-miR-141	SYNGR2	hsa-miR-142-3p	FAM46C	hsa-miR-99b*	ZNF703
671	hsa-miR-200c	CREG1	hsa-miR-181c	SERPING1	hsa-miR-190b	LRFN2
672	hsa-miR-429	CREM	hsa-miR-190	UGT2B15	hsa-miR-936	PAK1IP1
673	hsa-miR-106b	ANO1	hsa-miR-122a	CRYAB	hsa-miR-92b	VPS13D
674	hsa-miR-101	DAK	hsa-miR-149	PIP	hsa-miR-125b	SYTL4
675	hsa-miR-200c	SFXN4	hsa-miR-125b	NEK9	hsa-miR-20b*	ANXA9
676	hsa-miR-429	HRASLS2	hsa-miR-140	SOD2	hsa-miR-769-5p	ERI2
677	hsa-miR-33b	SREBF1	hsa-miR-122a	KLF3	hsa-miR-34a	FBXO31-----LOC100288525
678	hsa-miR-1180	SMARCD2	hsa-miR-215	MLXIP	hsa-miR-31	C16orf53
679	hsa-miR-200a	ZNF45	hsa-miR-103	RER1	hsa-miR-122	PPP2R5A
680	hsa-miR-1180	ARHGAP27	hsa-miR-194	PPY	hsa-miR-26a	WDR52
681	hsa-miR-32	SLC25A10	hsa-miR-193	ISG15	hsa-miR-196a	SLC25A29
682	hsa-miR-590-5p	TCF7L2	hsa-let-7a	TMBIM4	hsa-miR-412	ARHGAP31
683	hsa-miR-18b	ZNF688	hsa-miR-128a	LRRC23	hsa-miR-425*	ZNF280C
684	hsa-miRPlus-A1055	CALD1	hsa-miR-211	PRAME	hsa-miR-600	UPP1
685	hsa-miR-429	BAIAP2L1	hsa-miR-211	HMBOX1	hsa-miR-106b*	RERG
686	hsa-miR-200c	FXYD3	hsa-miR-223	LBR	hsa-miR-147	C1orf213
687	hsa-miR-200b	FAM84B	hsa-miR-19a	BTBD3	hsa-miR-196a	TMEM79
688	hsa-miR-590-3p	BMP4	hsa-miR-27b	ASTN2	hsa-miR-625	PDGFB
689	hsa-miR-203	ECH1	hsa-miR-149	C10orf72	hsa-miR-371-3p	ATAD2B
690	hsa-miR-301a	SLC44A3	hsa-let-7e	NISCH	hsa-miR-187*	EFR3B
691	hsa-miR-429	SPOPL	hsa-miR-30b	SOD3	hsa-miR-135b*	EDIL3
692	hsa-miRPlus-A1065	AP1S2	hsa-miR-139	CST1	hsa-let-7b*	REEP5
693	hsa-miRPlus-B1030	WIPF1	hsa-let-7e	AFF1	hsa-miR-493*	UPP1
694	hsa-miR-106b	C9orf16	hsa-miR-33	MYO15B	hsa-miR-27a	ANXA2P1
695	hsa-miR-200c	LIMA1	hsa-miR-194	EPB41L4B	hsa-miR-608	CSRNP2
696	hsa-miR-200c	SRCAP	hsa-miR-122a	CDK12	hsa-miR-516a-3p	OVOL2
697	hsa-miR-200c	C1orf106	hsa-miR-199b	FGFR1	hsa-miR-769-5p	SVIP
698	hsa-miR-33b	CCDC88A	hsa-miR-122a	CLASP2	hsa-miR-214	DCUN1D4
699	hsa-miR-454	BTN2A1	hsa-miR-181a	MAX	hsa-miR-521	IGFBP7
700	hsa-miR-7-1*	RPL3	hsa-miR-135	NECAB3	hsa-miR-551b*	TRIM3
701	hsa-miR-101	VSIG10	hsa-miR-188	KLHL24	hsa-miR-532-3p	SLFN12
702	hsa-miR-96	CLDN3	hsa-miR-138	DNM1L	hsa-miR-93	TYW3
703	hsa-miR-590-3p	C15orf44	hsa-miR-95	MTMR9	hsa-miR-501-5p	MYEF2
704	hsa-miR-200b	PPDPF	hsa-miR-100	SRPX	hsa-miR-552	SLC25A4
705	hsa-miR-200c	KRT13	hsa-miR-223	LTF	hsa-let-7c	PPM1F
706	hsa-miR-429	RGL3	hsa-miR-188	DNAJB4	hsa-miR-26a	INO80B-----WBP1
707	hsa-miR-200c	BIK	hsa-miR-321	NAA50	hsa-miR-516a-3p	TMEM62
708	hsa-miR-15a	GDE1	hsa-miR-321	LOC100127984	hsa-miR-575	LOC401320
709	hsa-miR-7	TCF7L2	hsa-miR-1	GSTM1	hsa-miR-944	ZNF467
710	hsa-miR-200c	RHOV	hsa-miR-181b	CAMK2B	hsa-miR-191	ZMYM6
711	hsa-miR-148b	TRPM2	hsa-miR-124a	FABP1	hsa-miR-501-5p	LOC100289310
712	hsa-miR-15a	CPT1A	hsa-miR-189	MATN2	hsa-miR-196a	TAPT1
713	hsa-miR-107	ECH1	hsa-miR-139	PRPF40A	hsa-miR-99b*	USP38
714	hsa-miR-200c	C20orf11	hsa-miR-122a	OTUB1	hsa-miR-190b	GPR77
715	hsa-miR-301b	GOLGA8B	hsa-miR-200a	MUC6	hsa-miR-96	SUPT3H
716	hsa-miR-32	ZNHIT2	hsa-miR-200b	HOXB5	hsa-miR-220b	CCDC40
717	hsa-miR-200c	GJB3	hsa-miR-95	CHRNA3	hsa-miR-586	BBS1-----DPP3
718	hsa-miR-205	SLC16A5	hsa-miR-26a	FAS	hsa-miR-575	ZNF396
719	hsa-miR-200b	MAP4	hsa-miR-103	GMEB1	hsa-miR-493*	CPNE8
720	hsa-miR-590-3p	ZDHHC3	hsa-miR-194	MYO15B	hsa-miR-532-3p	SRPX2
721	hsa-miR-7	TBC1D9B	hsa-miR-188	SLC34A1	hsa-miR-26a	ZNF280C
722	hsa-miR-429	LSR	hsa-miR-140	COPS6	hsa-miR-576-3p	PREX1
723	hsa-miR-200c	TRPT1	hsa-miR-125a	BRF1	hsa-miR-625	MYEF2
724	hsa-miR-106b	GJB2	hsa-miR-142-3p	NPPA	hsa-miR-944	COL12A1
725	hsa-miRPlus-E1281	PDE9A	hsa-miR-99b	MAP1B	hsa-miR-493*	RIN3
726	hsa-miRPlus-A1055	ENPP5	hsa-miR-200b	NPM3	hsa-miR-182	ZYX
727	hsa-miR-429	FLAD1	hsa-miR-192	COL5A2	hsa-miR-30a	DPYD
728	hsa-miR-32	ZDHHC3	hsa-miR-181c	INHBA	hsa-miR-141	SPRYD3
729	hsa-miR-33b	CNFN	hsa-miR-103	MGST1	hsa-miR-200c	DAAM1
730	hsa-miR-454	TNFRSF25	hsa-miR-28	HMGCS2	hsa-miR-891a	SCAMP1
731	hsa-let-7g	CBY1	hsa-miR-192	SH3BGRL2	hsa-miR-29a	LPIN1
732	hsa-miR-106b	SH3GLB2	hsa-miR-106a	HMGCS2	hsa-miR-200a	ZNF263
733	hsa-miR-577	BNC2	hsa-miR-206	TEX10	hsa-miR-200a	C8orf55
734	hsa-miR-141	C6orf132	hsa-miR-1	ATP5G3	hsa-miR-24	ZNF438
735	hsa-miR-141	DCI	hsa-miR-130a	EPHX1	hsa-miR-502-5p	MIRLET7D
736	hsa-miR-141	GCLC	hsa-miR-128a	C1orf63	hsa-miR-342-5p	HS6ST3
737	hsa-miR-141	NUDT22	hsa-miR-321	SOX4	hsa-miR-575	TAOK2
738	hsa-miRPlus-A1018	COBL	hsa-miR-1	TPM2	hsa-miR-193a-3p	USP28
739	hsa-miRPlus-E1281	KRT6B	hsa-miR-198	EPS8	hsa-miR-191	DNAJC19
740	hsa-miRPlus-E1281	ESPN	hsa-miR-99a	SPARCL1	hsa-miR-92b	ZCCHC3
741	hsa-miR-141	LSR	hsa-miR-105	COG4	hsa-miR-26b	CXorf40B
742	hsa-miR-577	PDE9A	hsa-miR-133a	PRDX6	hsa-miR-500	ZNF764
743	hsa-miR-106b	WIPF1	hsa-miR-105	MATN2	hsa-miR-93	USP28
744	hsa-miR-200a	SRC	hsa-miR-128a	PSMF1	hsa-miR-26a	ZNF17
745	hsa-let-7g	ASB1	hsa-miR-189	FASTK	hsa-miR-586	DLG5
746	hsa-miR-18b	ADD3	hsa-miR-30d	COX7A1	hsa-miR-92b	ZMAT1
747	hsa-miR-32	ZFP62	hsa-miR-33	BCL2L11	hsa-miR-586	SGPL1
748	hsa-miR-454	NCOA3	hsa-miR-215	HOXB5	hsa-miR-125a-3p	HPSE
749	hsa-miR-429	PLEKHG6	hsa-miR-188	PROC	hsa-miR-551a	ATP2A3
750	hsa-miR-141	C9orf116	hsa-miR-122a	CYB561D1	hsa-miR-500	SPTBN1
751	hsa-miR-7-1*	RIPK4	hsa-miR-221	EIF5AL1	hsa-miR-425*	SGK1
752	hsa-miR-577	PCDHB19P	hsa-miR-30b	GPC3	hsa-miR-886-3p	CYR61
753	hsa-miR-205	ANKRD43	hsa-miR-103	TBP	hsa-let-7c	TRIO
754	hsa-miR-148b	GGCT	hsa-miR-140	ITGA9	hsa-miR-214	FAM132B
755	hsa-miR-141	KRT18	hsa-miR-193	RNF169	hsa-miR-551b*	FLJ10357
756	hsa-miR-200c	SH2D3A	hsa-miR-106a	MYH10	hsa-miR-361-5p	C1orf77
757	hsa-miR-148b	BSPRY	hsa-miR-10a	KLK10	hsa-miR-944	ZNF764
758	hsa-miR-429	RLN2	hsa-miR-195	AFF1	hsa-miR-300	PITPNM2
759	hsa-miR-200a*	SMAGP	hsa-miR-190	PCK1	hsa-miR-492	ZNF280C
760	hsa-miRPlus-A1065	CENPF	hsa-miR-34b	FMO2	hsa-miR-500	ZSWIM5
761	hsa-miR-106b	GGCT	hsa-miR-145	FAM102A	hsa-miR-381	PANK2
762	hsa-miR-429	PAFAH2	hsa-miR-95	SCGB1A1	hsa-miR-23a*	SUOX
763	hsa-miR-200c	PRRG2	hsa-miR-29a	TCF7L2	hsa-miR-200a	C11orf52
764	hsa-miR-141	C3orf37	hsa-miR-136	FOXN3	hsa-miR-220b	LOC100287902
765	hsa-miR-15a	C3orf37	hsa-miR-133a	AOC3	hsa-miR-522	TNK2
766	hsa-miR-429	PLEKHH3	hsa-miR-122a	C1QTNF5	hsa-miR-425*	CNTNAP3
767	hsa-miR-200b	VIL1	hsa-miR-186	FZD9	hsa-miR-30c	ZSCAN16
768	hsa-miR-200c	FOXA1	hsa-miR-215	PI3	hsa-miR-522	CASKIN2
769	hsa-miR-106b	UTRN	hsa-miR-198	DTYMK	hsa-miR-551a	KIAA0913
770	hsa-miR-141	DTX4	hsa-miR-188	ITGA6	hsa-miR-99b*	RBMS2
771	hsa-miRPlus-A1065	TPD52L1	hsa-miR-122a	ZNF292	hsa-miR-331-3p	TNFAIP8L1
772	hsa-miR-577	IDUA	hsa-miR-99a	MSL1	hsa-miR-24	EMP1
773	hsa-let-7g	POLR2G	hsa-miR-23a	TIA1	hsa-miR-576-3p	GPD1L
774	hsa-miR-18b	NMU	hsa-miR-140	ATG4B	hsa-miR-122	SLC25A29
775	hsa-miR-1180	PPDPF	hsa-miR-30a	CRYAB	hsa-miR-20b*	GLS2
776	hsa-miR-32	TUBBP5	hsa-miR-135	EPHX1	hsa-miR-516a-5p	LOC254128
777	hsa-miR-32	SGPP2	hsa-miR-215	LGALS9	hsa-miR-191	ZNF552
778	hsa-miR-101	SRPX	hsa-miR-186	NCAPH2	hsa-miR-412	BATF3
779	hsa-miR-148b	SFTPD	hsa-miR-149	CFD	hsa-miR-196a	TMEM175
780	hsa-miR-141	LIMA1	hsa-miR-30a	SLC12A3	hsa-miR-187*	SUV420H2
781	hsa-miR-141	SH2D3A	hsa-miR-192	EGLN1	hsa-miR-106b	GNPNAT1
782	hsa-miR-101	TCF7L2	hsa-miR-139	ARNT2	hsa-miR-516a-3p	RNF103
783	hsa-miR-200c	MYO5C	hsa-miR-140	TACC1	hsa-miR-20b*	EPS8L1
784	hsa-miR-1180	KIAA0664L3	hsa-miR-136	FTO	hsa-miR-106b*	ABCA12
785	hsa-miR-200a	JUP	hsa-miR-211	NCKAP5L	hsa-miR-576-3p	FAS
786	hsa-miR-141	SCAMP2	hsa-miR-126*	CLDN5	hsa-miR-138	CSNK2A2
787	hsa-miR-7-1*	NSMCE4A	hsa-miR-15b	HN1	hsa-miR-106b	ESPN
788	hsa-miR-205	CAPN1	hsa-miR-149	LARGE	hsa-miR-106b	GSK3A
789	hsa-miR-590-3p	BSPRY	hsa-miR-206	ATG12	hsa-miR-885-3p	SPEF2
790	hsa-miR-148b	CREB3L4	hsa-miR-122a	EIF2A	hsa-miR-193a-3p	TEX2
791	hsa-miRPlus-A1055	CREB3L4	hsa-miR-142-5p	PSMF1	hsa-miR-125b	NT5E
792	hsa-miR-7	MAP7	hsa-miR-103	SLC27A4	hsa-miR-138	KIAA0182
793	hsa-miR-590-3p	SPRR1A	hsa-miR-17-3p	GRAPL	hsa-miR-221*	SH3RF3
794	hsa-miR-200a	FLAD1	hsa-miR-181b	SFPQ	hsa-miR-342-5p	XPNPEP3
795	hsa-miR-200a	LSR	hsa-miR-181a	ATP1B1	hsa-miR-191	TMEM14C
796	hsa-miR-200c	RAB20	hsa-miR-198	CCL15	hsa-miR-502-5p	C21orf2
797	hsa-let-7g	H2AFY	hsa-miR-189	EIF5AL1	hsa-miR-222	F3
798	hsa-miR-200a	ERBB2	hsa-miR-188	CBLB	hsa-miR-361-5p	C2orf24
799	hsa-miR-106b	ZCCHC24	hsa-miR-320	NDRG2	hsa-miR-331-3p	TEX2
800	hsa-miR-590-3p	RNF41	hsa-miR-138	SCGB1A1	hsa-miR-522	GGA1
801	hsa-miR-141	ESRP1	hsa-miR-188	NDUFAF1	hsa-miR-516a-5p	PPM1H
802	hsa-miR-33b	LYPD3	hsa-miR-132	MT1X	hsa-miR-625	RALGPS1
803	hsa-miRPlus-E1281	MPP7	hsa-miR-299	IGF1R	hsa-miR-936	MED28
804	hsa-miR-590-3p	CDC42EP5	hsa-miR-188	BFAR	hsa-miR-147	ICAM1
805	hsa-miR-454	GPR160	hsa-miR-200c	LOC730031	hsa-miR-190b	HDAC11
806	hsa-miR-96	TPD52	hsa-miR-198	LOC100132066	hsa-miR-371-3p	ZSWIM5
807	hsa-miR-107	BAIAP2L1	hsa-miR-19a	MBNL1	hsa-miR-886-3p	GOLGA6L4-----PML
808	hsa-miR-32	NDUFB10	hsa-miR-95	CHPF	hsa-miR-661	VPS13D
809	hsa-miR-429	CAPN10	hsa-miR-181a	BMPR2	hsa-miR-331-3p	CRYM
810	hsa-miR-141	CRB3	hsa-miR-148	SORBS2	hsa-miR-93	C2orf24
811	hsa-miR-200c	SERINC2	hsa-miR-206	GOLGA2	hsa-miR-23a*	SEC16A
812	hsa-miR-200c	PLA2G10	hsa-miR-133a	LARGE	hsa-miR-502-5p	LRRFIP2
813	hsa-miR-33b	ZDHHC23	hsa-miR-30e	TBP	hsa-miR-552	IRGQ
814	hsa-miR-200c	SLC25A1	hsa-miR-142-3p	FGL2	hsa-miR-615-3p	AVIL
815	hsa-miR-141	COBL	hsa-miR-194	SELENBP1	hsa-miR-944	NOB1
816	hsa-miR-200c	VDR	hsa-miR-135	KCTD1	hsa-miR-516a-5p	SNAPC1
817	hsa-miR-203	MSI1	hsa-miR-181c	EPHX1	hsa-miR-331-3p	EVL
818	hsa-miRPlus-A1065	RAB17	hsa-miR-320	MCAM	hsa-miR-422a	CXorf40B
819	hsa-miR-200c	C9orf116	hsa-miR-193	PARP14	hsa-miR-125a-3p	TSR2
820	hsa-miR-203	LAD1	hsa-miR-105	RAP2B	hsa-miR-625	DUSP4
821	hsa-miR-429	CTAGE9	hsa-let-7a	ARCN1	hsa-miR-138	MVP
822	hsa-miR-15a	ASCL2	hsa-miR-215	RAP1A	hsa-miR-944	EXOSC7
823	hsa-miR-200a	C1orf172	hsa-miR-194	HMGCS2	hsa-miR-516a-5p	CFB
824	hsa-miR-32	ZNRF2	hsa-miR-30b	NEDD4L	hsa-miR-34b	CASKIN1
825	hsa-miR-205	EFHD1	hsa-miR-200b	ELL2	hsa-miR-520c-3p	TNFRSF10D
826	hsa-miR-148b	ZNHIT2	hsa-miR-9	PCCA	hsa-miR-522	SSH1
827	hsa-miR-301a	MAP7	hsa-miR-192	EPB41L4B	hsa-miR-576-3p	LOC100288007
828	hsa-miR-141	SEL1L3	hsa-miR-101	TGFBR3	hsa-miR-34b	LMTK3
829	hsa-miR-200a	C17orf28	hsa-miR-198	AP3B2	hsa-miR-891a	ELK3
830	hsa-miR-148b	ZDHHC20	hsa-miR-17-5p	CCDC117	hsa-miR-30c	FLJ42709
831	hsa-miR-590-3p	TJP3	hsa-miR-34b	FGFR1	hsa-miR-521	SH3RF3
832	hsa-miR-141	MALL	hsa-miR-320	DPYSL2	hsa-miR-132*	GLIPR2
833	hsa-miRPlus-B1030	C14orf1	hsa-let-7a	PTAR1	hsa-miR-886-3p	ZSWIM5
834	hsa-miR-96	ANK3	hsa-miR-138	AOC3	hsa-miR-520c-3p	MATR3-----SNHG4
835	hsa-miR-96	SPOCK1	hsa-miR-200a	HOXB5	hsa-miR-551a	C1orf230
836	hsa-miR-454	FKBP7	hsa-miR-145	CLDN5	hsa-miR-106b*	TYW3
837	hsa-miRPlus-D1054	EIF4B	hsa-miR-122a	CA12	hsa-miR-493*	LOC100288432
838	hsa-miR-200c	FAM71E1	hsa-miR-188	YAP1	hsa-miR-26a	SLC24A3
839	hsa-miR-18b	ZNF511	hsa-miR-211	FZD9	hsa-miR-99b*	SVIP
840	hsa-miR-429	TASP1	hsa-miR-30e	IFI44L	hsa-miR-132*	PIGL
841	hsa-miRPlus-A1065	TCF7L2	hsa-miR-107	RAF1	hsa-miR-26a	LOC100134229
842	hsa-miRPlus-E1281	B3GNT3	hsa-miR-10a	EPHX1	hsa-miR-338-3p	GPR143
843	hsa-miR-141	PRRG2	hsa-miR-122a	ARNTL2	hsa-miR-371-3p	TRIO
844	hsa-miR-15a	STK17A	hsa-miR-25	BBC3	hsa-miR-891a	ZNF438
845	hsa-miR-101	NARFL	hsa-miR-23a	FAM96B	hsa-miR-214	HPSE
846	hsa-miR-107	ZNF664	hsa-miR-105	CRISPLD1	hsa-miR-361-5p	ZCCHC3
847	hsa-miR-106b	CDH2	hsa-miR-30a*	AGRN	hsa-miR-422a	GTF2IRD2-----GTF2IRD2B
848	hsa-miRPlus-A1055	GALNT12	hsa-miR-301	CCDC3	hsa-miR-623	POF1B
849	hsa-let-7g	ZNRF2	hsa-miR-139	PELO	hsa-miR-936	METTL7A
850	hsa-miR-7-1*	LRRC1	hsa-miR-211	CRISPLD1	hsa-miR-26a	ZNF532
851	hsa-miR-106b	ECHS1	hsa-let-7i	GALE	hsa-miR-769-3p	UBTF
852	hsa-miR-106b	TWIST1	hsa-miR-28	CAMK2G	hsa-miR-132*	TOMM5
853	hsa-miR-7	PRSS2	hsa-miR-133a	CFD	hsa-miR-769-5p	PNO1
854	hsa-miR-18b	VAMP8	hsa-miR-140	BCL6	hsa-miR-193a-3p	SRCIN1
855	hsa-miR-33b	RAB15	hsa-miR-140	CIZ1	hsa-miR-26a	DNAJC19
856	hsa-miR-577	GCH1	hsa-miR-194	MST1R	hsa-miR-20b*	PCP4
857	hsa-miR-301b	KCNK6	hsa-miR-206	ATP5F1	hsa-miR-331-3p	MAGED2
858	hsa-miR-30e	EVPL	hsa-miR-149	SLC22A17	hsa-miR-214	AHNAK2
859	hsa-miR-18b	KLHDC2	hsa-miR-138	BRF1	hsa-miR-196a	LRTOMT
860	hsa-miR-200a	GRTP1	hsa-miR-181a	IL17D	hsa-miR-516a-5p	BIRC3
861	hsa-miR-148b	VIPR1	hsa-miR-190	PRPSAP1	hsa-miR-222	BMP2
862	hsa-miR-205	PRSS22	hsa-miR-192	SLC26A3	hsa-miR-214	PROS1
863	hsa-miR-18a	TSPAN12	hsa-let-7d	BYSL	hsa-miR-23a*	TRAPPC9
864	hsa-miR-1180	PRR15L	hsa-miR-33	NAGA	hsa-miR-20b*	H2AFY
865	hsa-miR-1180	SGPL1	hsa-miR-122a	FILIP1L	hsa-miR-600	LRRC42
866	hsa-miR-1180	TBC1D9B	hsa-miR-223	LONP2	hsa-miR-608	MON2
867	hsa-miR-301b	ILDR1	hsa-miR-149	DOCK6	hsa-miR-615-3p	THSD4
868	hsa-miR-15a	KLHDC2	hsa-miR-9	ARNT2	hsa-miR-432	TRAPPC10
869	hsa-miR-101	ZNF511	hsa-miR-22	ZNF148	hsa-miR-31	ANXA2P3
870	hsa-miR-148b	PPDPF	hsa-miR-135	RNPS1	hsa-miR-300	CCNYL1
871	hsa-miR-200a	SCAMP2	hsa-miR-140	CX3CL1	hsa-miR-26b	PPP2R3A
872	hsa-miR-454	GGCT	hsa-miR-181b	BRF1	hsa-miR-575	HS6ST3
873	hsa-miR-590-3p	EPN3	hsa-miR-302	TRAPPC2	hsa-miR-23a	FLJ32255
874	hsa-miR-7-1*	DLL1	hsa-miR-321	TMOD2	hsa-miR-551a	TRIM3
875	hsa-let-7g	DMKN	hsa-miR-200c	ZNF434	hsa-miR-193a-3p	SCARB2
876	hsa-miR-101	RHOQ	hsa-let-7e	MCAM	hsa-miR-501-5p	COQ2
877	hsa-miR-7-1*	TMEM45A	hsa-miR-140	TRMT11	hsa-miR-214	RFT1
878	hsa-miR-141	ZNF45	hsa-miR-206	EEF1A2	hsa-miR-106b*	CBFA2T3
879	hsa-miR-200b	FERMT1	hsa-miR-95	CCDC47	hsa-miR-214	GLIPR2
880	hsa-miR-101	SIAE	hsa-let-7b	DOCK6	hsa-miR-516a-3p	MYRIP
881	hsa-miR-32	TMEM179B	hsa-miR-223	YARS	hsa-miR-944	IL15RA
882	hsa-miR-200a	GCNT3	hsa-miR-1	TMOD2	hsa-miR-432	TRIO
883	hsa-miR-205	CLIC3	hsa-miR-122a	FAM57A	hsa-miR-500	RPS6
884	hsa-miR-200c	CRB3	hsa-miR-215	TGFBR2	hsa-miR-769-5p	TM7SF2
885	hsa-miR-200a	GRHL1	hsa-miR-181b	DVL1	hsa-miR-220b	LOC100287411
886	hsa-miR-101	ZNF688	hsa-miR-149	CNOT7	hsa-miR-575	FLJ35390
887	hsa-miR-141	JPH1	hsa-miR-130a	TSPYL1	hsa-miR-200a	KIAA1737
888	hsa-miR-429	NUDT22	hsa-miR-215	NAPRT1	hsa-miR-361-5p	C20orf112
889	hsa-miR-1180	CBR4	hsa-miR-133a	SLMAP	hsa-miR-138	EXOSC7
890	hsa-miR-203	C15orf44	hsa-miR-92	EPB41L2	hsa-miR-551a	KIF12
891	hsa-miR-205	AGR2	hsa-miR-213	DYRK2	hsa-miR-191	UTP14C
892	hsa-miR-33b	TLCD1	hsa-miR-181a	PLK2	hsa-miR-214	ATP2B4
893	hsa-miR-590-3p	KLRG2	hsa-miR-211	CBX7	hsa-miR-106b*	SVIP
894	hsa-miR-200c	F2RL1	hsa-miR-206	PEX6	hsa-miR-30a	SLFN12
895	hsa-miR-141	TPRN	hsa-miR-141	CHPT1	hsa-miR-600	BICD1
896	hsa-miR-429	HSBP1L1	hsa-miR-301	RBMS3	hsa-miR-135b*	SPARC
897	hsa-miR-200a	TMEM175	hsa-let-7c	CBX7	hsa-miR-422a	KCTD13
898	hsa-miRPlus-E1281	HOXC9	hsa-miR-189	BCL2L12	hsa-miR-603	IGSF5
899	hsa-miR-203	MYO6	hsa-miR-198	ARHGEF17	hsa-miR-500	SAPS3
900	hsa-miR-101	TSTD1	hsa-miR-302	CAV2	hsa-miR-26a	GTF2IRD2-----GTF2IRD2B
901	hsa-miR-7	LAD1	hsa-miR-30a	CGNL1	hsa-let-7c	MCAM
902	hsa-miRPlus-A1055	ARHGAP32	hsa-miR-30a*	C10orf116	hsa-miR-521	RPS6
903	hsa-miR-590-3p	RNF43	hsa-miR-215	EPB41L2	hsa-miR-24	TGFB1I1
904	hsa-miR-141	FUK	hsa-miR-190	RAPGEF3	hsa-miR-521	IRAK2
905	hsa-miR-200a	REEP5	hsa-miR-321	ST18	hsa-miR-331-3p	SULT1A1
906	hsa-miR-33b	SPOPL	hsa-miR-218	ZBTB16	hsa-miR-432	MKI67IP
907	hsa-miR-200a	CAPN1	hsa-miR-213	GPM6B	hsa-miR-455-3p	LOC100134259
908	hsa-miR-590-3p	SPRYD4	hsa-miR-95	COPS5	hsa-miR-106b*	CXorf40B
909	hsa-miR-200c	F11R	hsa-miR-27a	FAM46C	hsa-miR-516a-5p	TMEM132A
910	hsa-miR-107	CCDC6	hsa-miR-211	B3GAT2	hsa-miR-502-5p	SLC19A2
911	hsa-miR-429	SLC3A2	hsa-miR-126	ESAM	hsa-miR-338-3p	TMEM132A
912	hsa-miR-18b	TIMP1	hsa-miR-122a	SOD2	hsa-miR-575	ZDHHC8P1
913	hsa-miR-200c	FERMT1	hsa-miR-30a	HRSP12	hsa-miR-99b*	SGPL1
914	hsa-miR-101	ZFP62	hsa-miR-213	FGFR1	hsa-miR-422a	CXorf40A
915	hsa-miR-200a	RAB3D	hsa-miR-193	ITFG1	hsa-miR-92b	PIGM
916	hsa-miR-101	MCF2L	hsa-miR-10a	HOXB5	hsa-miR-220b	ELMOD2
917	hsa-miR-30e	RAB3IP	hsa-miR-198	SLC34A1	hsa-miR-661	FAIM2
918	hsa-miR-301a	ANXA9	hsa-miR-9	CISH	hsa-miR-493*	SH2D5
919	hsa-miR-200c	HOOK1	hsa-miR-200b	RWDD4A	hsa-miR-500	MMP2
920	hsa-miR-203	IDH1	hsa-miR-223	NFATC1	hsa-miR-141	OVOL1
921	hsa-miR-96	PPA1	hsa-miR-200b	C16orf74	hsa-miR-182	C6orf168
922	hsa-miR-32	TBC1D9B	hsa-miR-15b	TARBP2	hsa-miR-122	GPR143
923	hsa-miR-301b	MSI1	hsa-let-7d	BTG1	hsa-miR-331-3p	GPR77
924	hsa-miR-301a	GCH1	hsa-miR-33	FBXO31	hsa-miR-200c	ZYX
925	hsa-let-7g	CELF5	hsa-miR-99a	CIRBP	hsa-miR-381	GAS1
926	hsa-miR-200a	ERBB3	hsa-miR-22	POLR2C	hsa-miR-30c	SGPL1
927	hsa-miR-203	VWA1	hsa-miR-145	GADD45G	hsa-miR-661	XPNPEP3
928	hsa-miR-32	SMAGP	hsa-miR-9	PRDX3	hsa-miR-187*	TMEM63B
929	hsa-miR-200a*	CDC42EP5	hsa-miR-192	MOSPD2	hsa-miR-521	IFITM2
930	hsa-miR-200a	PAFAH1B2	hsa-miR-211	MDM4	hsa-miR-92b	ZYX
931	hsa-miR-205	LNX1	hsa-miR-189	AMH	hsa-miR-191	ZNF396
932	hsa-miR-18b	ZDHHC3	hsa-miR-321	TRAF3IP1	hsa-miR-516a-3p	ITPK1
933	hsa-miR-148b	TPD52L1	hsa-miR-125b	CASP2	hsa-miR-196a	RGL2
934	hsa-miR-200a	ARHGAP8	hsa-miR-132	SORBS2	hsa-miR-625	KIF16B
935	hsa-miR-200c	KRT8P12	hsa-miR-194	C5orf32	hsa-miR-886-3p	TMBIM6
936	hsa-miR-141	LPAR2	hsa-let-7f	HNRNPC	hsa-miR-135b*	NFE2L3
937	hsa-miRPlus-A1055	ROGDI	hsa-miR-138	SPOPL	hsa-miR-99b*	PMS1
938	hsa-miR-107	MFSD3	hsa-miR-206	PCMTD1	hsa-miR-221*	CEBPA
939	hsa-miR-200a	CDC42SE1	hsa-miR-211	ATAD3C	hsa-miR-106b	PREX1
940	hsa-miR-577	PELI1	hsa-miR-218	CFD	hsa-miR-23a	RIN3
941	hsa-miR-106b	NIPSNAP1	hsa-miR-197	NINL	hsa-miR-147	CPNE8
942	hsa-miR-301a	ZNF664	hsa-miR-23b	TIA1	hsa-miR-576-3p	TLE3
943	hsa-miR-141	CHMP4B	hsa-miR-206	PAEP	hsa-miR-551b*	IL18
944	hsa-miR-200b	EPCAM	hsa-miR-145	SPARCL1	hsa-miR-147	B4GALT5
945	hsa-miR-200b	AP1S2	hsa-miR-29a	GADD45G	hsa-miR-615-3p	VPS13D
946	hsa-miRPlus-A1018	UQCR10	hsa-miR-99b	APLP2	hsa-miR-191	ZNF664
947	hsa-miR-30e	DCI	hsa-miR-10b	SERPING1	hsa-miR-196a	ZNF396
948	hsa-miR-7	KIF4A	hsa-miR-28	CD164	hsa-miR-623	KIAA1467
949	hsa-miRPlus-A1055	DOK7	hsa-miR-299	SLC2A1	hsa-miR-625	TMEM62
950	hsa-miR-429	TSTD1	hsa-miR-139	ETNK1	hsa-miR-147	PDGFC
951	hsa-miR-429	ERBB2	hsa-miR-133a	ACTA2	hsa-miR-31	CARD6
952	hsa-miR-429	SRCAP	hsa-miR-1	HMGCS2	hsa-miR-516a-5p	CTTNBP2NL
953	hsa-miR-200a	NR1H3	hsa-miR-133a	TPM1	hsa-miR-891a	PGM2
954	hsa-miR-429	TNFRSF10D	hsa-miR-299	OSBPL11	hsa-miR-34b	ERGIC1
955	hsa-miR-106b	MFSD3	hsa-miR-194	HOXB5	hsa-miR-100	NRP2
956	hsa-miR-429	MAL2	hsa-miR-218	MCC	hsa-miR-331-3p	LOC100289494
957	hsa-miR-141	TWIST1	hsa-miR-149	DDB2	hsa-miR-361-3p	C6orf163
958	hsa-miR-203	TSKU	hsa-miR-133a	GOLGA4	hsa-miR-29c	FMN1
959	hsa-miR-200c	AGR2	hsa-miR-211	PHACTR4	hsa-miR-21*	SMOX
960	hsa-miR-301a	CLDN7	hsa-miR-99a	C4orf41	hsa-miR-200c	HELZ
961	hsa-miR-106b	P2RX4	hsa-miR-138	EIF2AK4	hsa-miR-106b*	LASS6
962	hsa-miR-590-3p	TSPAN12	hsa-miR-133a	TBC1D1	hsa-miR-23a	C6orf59
963	hsa-miR-429	EPCAM	hsa-miR-125a	NDRG2	hsa-miR-381	ATF7
964	hsa-miR-106b	ZEB1	hsa-miR-188	TMBIM4	hsa-miR-338-3p	FANCF
965	hsa-miR-101	ZDHHC3	hsa-miR-194	SLC26A3	hsa-miR-575	GTF2IRD2-----GTF2IRD2B
966	hsa-miR-200c	ZNF45	hsa-miR-125a	ANKLE2	hsa-miR-220b	TMEM57
967	hsa-miR-200b	TNS4	hsa-miR-99a	SYNPO2	hsa-miR-661	PLA2G12A
968	hsa-miR-200c	TBC1D30	hsa-miR-28	ACTG2	hsa-miR-891a	SH2D5
969	hsa-miR-7	ZDHHC23	hsa-miR-30b	POLR2C	hsa-miR-221*	TMEFF1
970	hsa-miRPlus-A1055	ARHGEF37	hsa-miR-213	LIFR	hsa-miR-300	IGFBP6
971	hsa-miR-107	STK10	hsa-miR-106a	TSPAN6	hsa-miR-147	PDP1
972	hsa-miR-148b	MDFI	hsa-miR-194	CMTM4	hsa-miR-300	ZSWIM5
973	hsa-miRPlus-A1065	RNF43	hsa-miR-133a	C21orf45	hsa-miR-196a	TTC3
974	hsa-miR-200c	CCDC64B	hsa-miR-320	UBA6	hsa-miR-20b*	ZMYM6
975	hsa-miRPlus-A1055	GLB1L2	hsa-miR-199a*	PDGFRA	hsa-miR-196a	C14orf45
976	hsa-miR-429	SYNGR2	hsa-miR-215	PDK4	hsa-miR-30c	FLNA
977	hsa-miRPlus-B1030	TCF7L2	hsa-miR-139	MLL3	hsa-miR-23a*	ZNF532
978	hsa-miR-18b	RAP1GAP	hsa-miR-302	S100A2	hsa-miR-122	TMEM141
979	hsa-miR-200a	C1orf106	hsa-miR-128b	PFKM	hsa-miR-603	UBL3
980	hsa-miR-148b	TJP3	hsa-miR-99a	TSPYL4	hsa-miR-492	EPPK1
981	hsa-miR-200b	TNFSF13	hsa-miR-34b	LMO2	hsa-miR-331-3p	AVIL
982	hsa-miR-141	EPB41L5	hsa-miR-140	DDX55	hsa-miR-190b	VPS37C
983	hsa-miR-200a	CLDN3	hsa-miR-106a	ZDHHC3	hsa-miR-132*	TRIO
984	hsa-miR-590-3p	FKBP7	hsa-miR-133a	ADH5P4	hsa-miR-576-3p	RGS2
985	hsa-miR-429	RASSF7	hsa-miR-33	LMNB2	hsa-miR-191	SLC9A2
986	hsa-miR-200a	AKR1B1	hsa-miR-200c	CX3CL1	hsa-miR-500	NEXN
987	hsa-miR-141	ELF3	hsa-let-7b	WNK2	hsa-miR-26a	USP28
988	hsa-miR-590-3p	ST14	hsa-miR-29a	DCN	hsa-miR-576-3p	ZNF552
989	hsa-miR-106b	SYVN1	hsa-miR-122a	TMBIM4	hsa-miR-138	ANP32B
990	hsa-miR-200b	TMEM134	hsa-miR-190	ISCA2	hsa-miR-193a-3p	TMEM86A
991	hsa-miR-200a	SEL1L3	hsa-miR-124a	THRB	hsa-miR-576-3p	TFAP2B
992	hsa-miR-101	GGCT	hsa-miR-30e	ALB	hsa-miR-425*	ROGDI
993	hsa-miR-454	DLG3	hsa-miR-194	PTPRD	hsa-miR-21*	PIGL
994	hsa-miR-200c	TRIM15	hsa-miR-100	C4orf34	hsa-miR-26a	UBL3
995	hsa-miR-590-5p	ZBTB42	hsa-miR-30b	LMO2	hsa-miR-575	WFS1
996	hsa-miR-429	CDK10	hsa-miR-98	MCC	hsa-miR-432	C3orf26
997	hsa-miR-7	TNPO3	hsa-miR-299	ASTN2	hsa-miR-214	POF1B
998	hsa-miR-200c	NCRNA00107	hsa-miR-95	S100A2	hsa-miR-214	RC3H2
999	hsa-miR-7	BSPRY	hsa-miR-138	NAA10	hsa-miR-623	BRI3BP
1000	hsa-miR-30e	ASL	hsa-miR-100	SIK3	hsa-miR-23a*	KLRG2
