# Supplementary material for: DMirNet: Inferring direct microRNA-mRNA association networks
Source: BMC Syst Biol. 2016 Dec 5;10(Suppl 5):125. doi: 10.1186/s12918-016-0373-1 (PMC5249041; doi:10.1186/s12918-016-0373-1)
Supplement: Additional file 3: — Functional analysis of reconstructed miRNA-mRNA association networks based on KEGG pathway. To interpret the functions of inferred miRNA-mRNA association network, related KEGG pathway in Top 500 and Top 1000 pairs were analysed using ClueGO (XLSX 1447 kb) [file 12918_2016_373_MOESM3_ESM.xlsx]

## Sheet: KEGG_GO_EMT-Top500
GOID	GOTerm	Ontology Source	Term PValue	Term PValue Corrected with Bonferroni step down	Group PValue	Group PValue Corrected with Bonferroni step down	GOLevels	GOGroups	% Associated Genes	Nr. Genes	Associated Genes Found
GO:0000051	Fructose and mannose metabolism	KEGG_10.02.2016	0.022	0.2	0.022	0.089	[-1]	Group0	9.375	3	[FBP1, GMDS, TSTA3]
GO:0004390	Hippo signaling pathway	KEGG_10.02.2016	0.0089	0.15	0.0089	0.098	[-1]	Group1	5.19481	8	[AREG, BMP4, CDH1, DLG3, LLGL2, NF2, PRKCZ, TCF7L2]
GO:0000010	Glycolysis / Gluconeogenesis	KEGG_10.02.2016	0.13	0.4	0.023	0.071	[-1]	Group10	4.47761	3	[ALDH3A1, ALDH3A2, FBP1]
GO:0000071	Fatty acid degradation	KEGG_10.02.2016	0.0094	0.15	0.023	0.071	[-1]	Group10	9.09091	4	[ALDH3A2, CPT2, ECHS1, ECI1]
GO:0000410	beta-Alanine metabolism	KEGG_10.02.2016	0.02	0.22	0.023	0.071	[-1]	Group10	9.67742	3	[ALDH3A1, ALDH3A2, ECHS1]
GO:0000480	Glutathione metabolism	KEGG_10.02.2016	0.00042	0.0084	0.00042	0.0054	[-1]	Group11	11.5385	6	[ANPEP, GGCT, GSR, GSTO2, IDH1, PGD]
GO:0004146	Peroxisome	KEGG_10.02.2016	0.02	0.2	0.02	0.1	[-1]	Group12	6.0241	5	[ECH1, HSD17B4, IDH1, MVK, PXMP4]
GO:0004520	Adherens junction	KEGG_10.02.2016	0.16	0.16	0.16	0.16	[-1]	Group2	4.05405	3	[CDH1, PVRL2, TCF7L2]
GO:0004530	Tight junction	KEGG_10.02.2016	0.016	0.21	0.016	0.11	[-1]	Group3	5.03597	7	[CGN, CLDN4, CLDN7, CRB3, F11R, LLGL2, PRKCZ]
GO:0004260	Cardiac muscle contraction	KEGG_10.02.2016	0.06	0.3	0.013	0.11	[-1]	Group4	5.12821	4	[COX6A1, CYC1, TNNI3, UQCRC2]
GO:0004932	Non-alcoholic fatty liver disease (NAFLD)	KEGG_10.02.2016	0.0079	0.14	0.013	0.11	[-1]	Group4	5.29801	8	[ADIPOR1, COX6A1, CYC1, NDUFA3, NDUFB1, SREBF1, UQCRC2, XBP1]
GO:0004918	Thyroid hormone synthesis	KEGG_10.02.2016	0.15	0.3	0.043	0.086	[-1]	Group5	4.22535	3	[ADCY6, CREB3L4, GSR]
GO:0004962	Vasopressin-regulated water reabsorption	KEGG_10.02.2016	0.05	0.3	0.043	0.086	[-1]	Group5	6.81818	3	[ADCY6, CREB3L4, RAB11A]
GO:0004972	Pancreatic secretion	KEGG_10.02.2016	0.035	0.25	0.043	0.086	[-1]	Group5	5.20833	5	[ADCY6, KCNQ1, PRSS2, RAB11A, RAB3D]
GO:0004974	Protein digestion and absorption	KEGG_10.02.2016	0.092	0.36	0.043	0.086	[-1]	Group5	4.44444	4	[KCNQ1, PRSS2, SLC1A1, SLC3A2]
GO:0005130	Pathogenic Escherichia coli infection	KEGG_10.02.2016	0.02	0.24	0.02	0.12	[-1]	Group6	7.27273	4	[CDH1, KRT18, TUBA1A, TUBB]
GO:0005412	Arrhythmogenic right ventricular cardiomyopathy (ARVC)	KEGG_10.02.2016	0.013	0.18	0.013	0.1	[-1]	Group7	6.75676	5	[DSC2, DSG2, DSP, JUP, TCF7L2]
GO:0000062	Fatty acid elongation	KEGG_10.02.2016	0.011	0.17	0.011	0.11	[-1]	Group8	12	3	[ACOT4, ECHS1, HACD3]
GO:0000220	Arginine biosynthesis	KEGG_10.02.2016	0.00048	0.0091	0.0087	0.1	[-1]	Group9	20	4	[ACY1, ASL, GLS2, GOT1]
GO:0000250	Alanine, aspartate and glutamate metabolism	KEGG_10.02.2016	0.028	0.22	0.0087	0.1	[-1]	Group9	8.57143	3	[ASL, GLS2, GOT1]

## Sheet: KEGG_GO_EMT-Top1000
GOID	GOTerm	Ontology Source	Term PValue	Term PValue Corrected with Bonferroni step down	Group PValue	Group PValue Corrected with Bonferroni step down	GOLevels	GOGroups	% Associated Genes	Nr. Genes	Associated Genes Found
GO:0000051	Fructose and mannose metabolism	KEGG_10.02.2016	0.002	0.1	0.012	0.21	[-1]	Group0	15.625	5	[AKR1B1, FBP1, FUK, GMDS, TSTA3]
GO:0000520	Amino sugar and nucleotide sugar metabolism	KEGG_10.02.2016	0.049	1	0.012	0.21	[-1]	Group0	8.33333	4	[FUK, GMDS, TSTA3, UAP1]
GO:0000561	Glycerolipid metabolism	KEGG_10.02.2016	0.09	1	0.09	0.72	[-1]	Group1	6.77966	4	[AKR1B1, ALDH3A2, PLPP2, TKFC]
GO:0004514	Cell adhesion molecules (CAMs)	KEGG_10.02.2016	0.13	1	0.022	0.33	[-1]	Group10	4.92958	7	[CDH1, CDH2, CLDN3, CLDN4, CLDN7, F11R, PVRL2]
GO:0004530	Tight junction	KEGG_10.02.2016	0.00065	0.034	0.022	0.33	[-1]	Group10	8.63309	12	[CGN, CLDN3, CLDN4, CLDN7, CRB3, EPB41L2, F11R, INADL, LLGL2, PRKCZ, SRC, TJP3]
GO:0004670	Leukocyte transendothelial migration	KEGG_10.02.2016	0.39	1	0.022	0.33	[-1]	Group10	4.23729	5	[CLDN3, CLDN4, CLDN7, CTNND1, F11R]
GO:0004910	Insulin signaling pathway	KEGG_10.02.2016	0.12	1	0.12	0.86	[-1]	Group11	5.03597	7	[CBLC, FBP1, MAPK3, MKNK2, PRKCZ, RHOQ, SREBF1]
GO:0004261	Adrenergic signaling in cardiomyocytes	KEGG_10.02.2016	0.32	1	0.34	0.69	[-1]	Group12	4.05405	6	[ADCY6, CREB3L4, CREM, KCNQ1, MAPK3, TNNI3]
GO:0004915	Estrogen signaling pathway	KEGG_10.02.2016	0.53	1	0.34	0.69	[-1]	Group12	4.0404	4	[ADCY6, CREB3L4, MAPK3, SRC]
GO:0004916	Melanogenesis	KEGG_10.02.2016	0.53	0.53	0.34	0.69	[-1]	Group12	4	4	[ADCY6, CREB3L4, MAPK3, TCF7L2]
GO:0004918	Thyroid hormone synthesis	KEGG_10.02.2016	0.46	1	0.34	0.69	[-1]	Group12	4.22535	3	[ADCY6, CREB3L4, GSR]
GO:0004961	Endocrine and other factor-regulated calcium reabsorption	KEGG_10.02.2016	0.15	1	0.34	0.69	[-1]	Group12	6.38298	3	[ADCY6, RAB11A, VDR]
GO:0004962	Vasopressin-regulated water reabsorption	KEGG_10.02.2016	0.13	1	0.34	0.69	[-1]	Group12	6.81818	3	[ADCY6, CREB3L4, RAB11A]
GO:0004972	Pancreatic secretion	KEGG_10.02.2016	0.058	1	0.34	0.69	[-1]	Group12	6.25	6	[ADCY6, KCNQ1, PLA2G10, PRSS2, RAB11A, RAB3D]
GO:0004974	Protein digestion and absorption	KEGG_10.02.2016	0.33	1	0.33	0.99	[-1]	Group13	4.44444	4	[KCNQ1, PRSS2, SLC1A1, SLC3A2]
GO:0000190	Oxidative phosphorylation	KEGG_10.02.2016	0.057	1	0.13	0.83	[-1]	Group14	6.01504	8	[COX6A1, CYC1, NDUFA3, NDUFB1, NDUFB10, PPA1, UQCR10, UQCRC2]
GO:0004260	Cardiac muscle contraction	KEGG_10.02.2016	0.074	1	0.13	0.83	[-1]	Group14	6.41026	5	[COX6A1, CYC1, TNNI3, UQCR10, UQCRC2]
GO:0004932	Non-alcoholic fatty liver disease (NAFLD)	KEGG_10.02.2016	0.0042	0.2	0.13	0.83	[-1]	Group14	7.28477	11	[ADIPOR1, COX6A1, CYC1, NDUFA3, NDUFB1, NDUFB10, NR1H3, SREBF1, UQCR10, UQCRC2, XBP1]
GO:0005010	Alzheimer's disease	KEGG_10.02.2016	0.061	1	0.13	0.83	[-1]	Group14	5.35714	9	[CAPN1, COX6A1, CYC1, MAPK3, NDUFA3, NDUFB1, NDUFB10, UQCR10, UQCRC2]
GO:0005012	Parkinson's disease	KEGG_10.02.2016	0.13	1	0.13	0.83	[-1]	Group14	4.92958	7	[COX6A1, CYC1, NDUFA3, NDUFB1, NDUFB10, UQCR10, UQCRC2]
GO:0005016	Huntington's disease	KEGG_10.02.2016	0.074	1	0.13	0.83	[-1]	Group14	5.18135	10	[COX6A1, CREB3L4, CYC1, DNAL4, NDUFA3, NDUFB1, NDUFB10, POLR2G, UQCR10, UQCRC2]
GO:0004012	ErbB signaling pathway	KEGG_10.02.2016	0.012	0.56	0.0011	0.021	[-1]	Group15	8.04598	7	[AREG, CBLC, ERBB2, ERBB3, MAPK3, PAK4, SRC]
GO:0004015	Rap1 signaling pathway	KEGG_10.02.2016	0.2	1	0.0011	0.021	[-1]	Group15	4.2654	9	[ADCY6, CDH1, CTNND1, EFNA1, LPAR2, MAPK3, PRKCZ, RAP1GAP, SRC]
GO:0004261	Adrenergic signaling in cardiomyocytes	KEGG_10.02.2016	0.32	1	0.0011	0.021	[-1]	Group15	4.05405	6	[ADCY6, CREB3L4, CREM, KCNQ1, MAPK3, TNNI3]
GO:0004520	Adherens junction	KEGG_10.02.2016	0.0053	0.25	0.0011	0.021	[-1]	Group15	9.45946	7	[CDH1, CTNND1, ERBB2, MAPK3, PVRL2, SRC, TCF7L2]
GO:0004540	Gap junction	KEGG_10.02.2016	0.11	1	0.0011	0.021	[-1]	Group15	5.68182	5	[ADCY6, MAPK3, SRC, TUBA1A, TUBB]
GO:0004611	Platelet activation	KEGG_10.02.2016	0.16	1	0.0011	0.021	[-1]	Group15	4.91803	6	[ADCY6, MAPK3, PRKCZ, SRC, SYK, VAMP8]
GO:0004912	GnRH signaling pathway	KEGG_10.02.2016	0.33	1	0.0011	0.021	[-1]	Group15	4.3956	4	[ADCY6, MAPK3, MMP14, SRC]
GO:0004915	Estrogen signaling pathway	KEGG_10.02.2016	0.53	1	0.0011	0.021	[-1]	Group15	4.0404	4	[ADCY6, CREB3L4, MAPK3, SRC]
GO:0004916	Melanogenesis	KEGG_10.02.2016	0.53	0.53	0.0011	0.021	[-1]	Group15	4	4	[ADCY6, CREB3L4, MAPK3, TCF7L2]
GO:0004917	Prolactin signaling pathway	KEGG_10.02.2016	0.46	1	0.0011	0.021	[-1]	Group15	4.16667	3	[ELF5, MAPK3, SRC]
GO:0004918	Thyroid hormone synthesis	KEGG_10.02.2016	0.46	1	0.0011	0.021	[-1]	Group15	4.22535	3	[ADCY6, CREB3L4, GSR]
GO:0004919	Thyroid hormone signaling pathway	KEGG_10.02.2016	0.39	1	0.0011	0.021	[-1]	Group15	4.23729	5	[BMP4, MAPK3, NCOA3, PLCD3, SRC]
GO:0004962	Vasopressin-regulated water reabsorption	KEGG_10.02.2016	0.13	1	0.0011	0.021	[-1]	Group15	6.81818	3	[ADCY6, CREB3L4, RAB11A]
GO:0005100	Bacterial invasion of epithelial cells	KEGG_10.02.2016	0.28	1	0.0011	0.021	[-1]	Group15	5.12821	4	[CAV1, CBLC, CDH1, SRC]
GO:0005130	Pathogenic Escherichia coli infection	KEGG_10.02.2016	0.073	1	0.0011	0.021	[-1]	Group15	7.27273	4	[CDH1, KRT18, TUBA1A, TUBB]
GO:0005205	Proteoglycans in cancer	KEGG_10.02.2016	0.19	1	0.0011	0.021	[-1]	Group15	4.4335	9	[ANK3, CAV1, CBLC, EIF4B, ERBB2, ERBB3, MAPK3, SRC, TWIST1]
GO:0005213	Endometrial cancer	KEGG_10.02.2016	0.062	1	0.0011	0.021	[-1]	Group15	7.69231	4	[CDH1, ERBB2, MAPK3, TCF7L2]
GO:0005215	Prostate cancer	KEGG_10.02.2016	0.32	1	0.0011	0.021	[-1]	Group15	4.49438	4	[CREB3L4, ERBB2, MAPK3, TCF7L2]
GO:0005216	Thyroid cancer	KEGG_10.02.2016	0.0091	0.42	0.0011	0.021	[-1]	Group15	13.7931	4	[CCDC6, CDH1, MAPK3, TCF7L2]
GO:0005219	Bladder cancer	KEGG_10.02.2016	0.029	1	0.0011	0.021	[-1]	Group15	9.7561	4	[CDH1, ERBB2, MAPK3, SRC]
GO:0005221	Acute myeloid leukemia	KEGG_10.02.2016	0.22	1	0.0011	0.021	[-1]	Group15	5.26316	3	[JUP, MAPK3, TCF7L2]
GO:0005230	Central carbon metabolism in cancer	KEGG_10.02.2016	0.12	1	0.0011	0.021	[-1]	Group15	5.97015	4	[ERBB2, GLS2, IDH1, MAPK3]
GO:0005412	Arrhythmogenic right ventricular cardiomyopathy (ARVC)	KEGG_10.02.2016	0.019	0.86	0.0011	0.021	[-1]	Group15	8.10811	6	[CDH2, DSC2, DSG2, DSP, JUP, TCF7L2]
GO:0000220	Arginine biosynthesis	KEGG_10.02.2016	0.0022	0.11	0.034	0.45	[-1]	Group16	20	4	[ACY1, ASL, GLS2, GOT1]
GO:0000250	Alanine, aspartate and glutamate metabolism	KEGG_10.02.2016	0.079	1	0.034	0.45	[-1]	Group16	8.57143	3	[ASL, GLS2, GOT1]
GO:0000480	Glutathione metabolism	KEGG_10.02.2016	0.00067	0.035	0.00067	0.012	[-1]	Group17	13.4615	7	[ANPEP, GCLC, GGCT, GSR, GSTO2, IDH1, PGD]
GO:0000512	Mucin type O-Glycan biosynthesis	KEGG_10.02.2016	0.059	1	0.059	0.53	[-1]	Group18	9.67742	3	[GALNT12, GALNT6, GCNT3]
GO:0000565	Ether lipid metabolism	KEGG_10.02.2016	0.04	1	0.04	0.48	[-1]	Group2	8.88889	4	[PAFAH1B2, PAFAH2, PLA2G10, PLPP2]
GO:0000600	Sphingolipid metabolism	KEGG_10.02.2016	0.15	1	0.15	0.76	[-1]	Group3	6.38298	3	[PLPP2, SGPL1, SGPP2]
GO:0000062	Fatty acid elongation	KEGG_10.02.2016	0.034	1	0.015	0.25	[-1]	Group4	12	3	[ACOT4, ECHS1, HACD3]
GO:0001040	Biosynthesis of unsaturated fatty acids	KEGG_10.02.2016	0.027	1	0.015	0.25	[-1]	Group4	13.0435	3	[ACOT4, FADS1, HACD3]
GO:0000010	Glycolysis / Gluconeogenesis	KEGG_10.02.2016	0.44	1	0.39	0.39	[-1]	Group5	4.47761	3	[ALDH3A1, ALDH3A2, FBP1]
GO:0000071	Fatty acid degradation	KEGG_10.02.2016	0.0083	0.39	0.39	0.39	[-1]	Group5	11.3636	5	[ALDH3A2, CPT1A, CPT2, ECHS1, ECI1]
GO:0000410	beta-Alanine metabolism	KEGG_10.02.2016	0.059	1	0.39	0.39	[-1]	Group5	9.67742	3	[ALDH3A1, ALDH3A2, ECHS1]
GO:0003320	PPAR signaling pathway	KEGG_10.02.2016	0.45	1	0.39	0.39	[-1]	Group5	4.34783	3	[CPT1A, CPT2, NR1H3]
GO:0004152	AMPK signaling pathway	KEGG_10.02.2016	0.41	1	0.39	0.39	[-1]	Group5	4.03226	5	[ADIPOR1, CPT1A, CREB3L4, FBP1, SREBF1]
GO:0004931	Insulin resistance	KEGG_10.02.2016	0.24	1	0.39	0.39	[-1]	Group5	4.58716	5	[CPT1A, CREB3L4, NR1H3, PRKCZ, SREBF1]
GO:0004144	Endocytosis	KEGG_10.02.2016	0.054	1	0.054	0.54	[-1]	Group6	5.01931	13	[CAV1, CBLC, CHMP4B, CHMP4C, EPN3, ERBB3, PRKCZ, RAB11A, RNF41, SH3GLB2, SRC, VPS37C, WIPF1]
GO:0004146	Peroxisome	KEGG_10.02.2016	0.032	1	0.032	0.45	[-1]	Group7	7.22892	6	[ECH1, HSD17B4, IDH1, MVK, PEX13, PXMP4]
GO:0004330	Notch signaling pathway	KEGG_10.02.2016	0.16	1	0.16	0.64	[-1]	Group8	6.25	3	[DLL1, DTX4, HES1]
GO:0004390	Hippo signaling pathway	KEGG_10.02.2016	0.044	1	0.044	0.48	[-1]	Group9	5.84416	9	[AREG, BMP4, CDH1, DLG3, INADL, LLGL2, NF2, PRKCZ, TCF7L2]

## Sheet: KEGG_GO_MCC_Top500
GOID	GOTerm	Ontology Source	Term PValue	Term PValue Corrected with Bonferroni step down	Group PValue	Group PValue Corrected with Bonferroni step down	GOLevels	GOGroups	% Associated Genes	Nr. Genes	Associated Genes Found
GO:0000010	Glycolysis / Gluconeogenesis	KEGG_10.02.2016	0.014	0.53	0.00063	0.013	[-1]	Group0	7.46269	5	[ALDH9A1, PCK1, PCK2, PDHB, PFKM]
GO:0000020	Citrate cycle (TCA cycle)	KEGG_10.02.2016	0.025	0.85	0.00063	0.013	[-1]	Group0	10	3	[PCK1, PCK2, PDHB]
GO:0000620	Pyruvate metabolism	KEGG_10.02.2016	0.01	0.4	0.00063	0.013	[-1]	Group0	10	4	[ALDH9A1, PCK1, PCK2, PDHB]
GO:0004150	mTOR signaling pathway	KEGG_10.02.2016	0.13	1	0.00063	0.013	[-1]	Group0	5	3	[EIF4E2, RPS6KB1, STRADA]
GO:0004152	AMPK signaling pathway	KEGG_10.02.2016	0.005	0.21	0.00063	0.013	[-1]	Group0	6.45161	8	[IGF1R, LEP, PCK1, PCK2, PFKM, RPS6KB1, STRADA, TBC1D1]
GO:0004910	Insulin signaling pathway	KEGG_10.02.2016	0.12	1	0.00063	0.013	[-1]	Group0	4.31655	6	[EIF4E2, PCK1, PCK2, PYGB, RPS6KB1, SORBS1]
GO:0004920	Adipocytokine signaling pathway	KEGG_10.02.2016	0.18	0.75	0.00063	0.013	[-1]	Group0	4.28571	3	[LEP, PCK1, PCK2]
GO:0004922	Glucagon signaling pathway	KEGG_10.02.2016	0.065	1	0.00063	0.013	[-1]	Group0	4.9505	5	[CAMK2G, PCK1, PCK2, PDHB, PYGB]
GO:0004931	Insulin resistance	KEGG_10.02.2016	0.084	1	0.00063	0.013	[-1]	Group0	4.58716	5	[PCK1, PCK2, PYGB, RPS6KB1, SLC27A4]
GO:0004964	Proximal tubule bicarbonate reclamation	KEGG_10.02.2016	6.6e-06	0.00029	0.00063	0.013	[-1]	Group0	26.087	6	[AQP1, ATP1B1, CA2, GLUD1, PCK1, PCK2]
GO:0005230	Central carbon metabolism in cancer	KEGG_10.02.2016	0.055	1	0.00063	0.013	[-1]	Group0	5.97015	4	[FGFR1, PDGFRA, PDHB, PFKM]
GO:0004068	FoxO signaling pathway	KEGG_10.02.2016	0.024	0.84	0.024	0.32	[-1]	Group1	5.22388	7	[ATG12, CCNB2, IGF1R, PCK1, PCK2, SGK1, TGFBR2]
GO:0004670	Leukocyte transendothelial migration	KEGG_10.02.2016	0.1	1	0.1	0.54	[-1]	Group10	4.23729	5	[CLDN5, CTNNB1, CXCL12, CYBA, RAPGEF3]
GO:0004713	Circadian entrainment	KEGG_10.02.2016	0.14	1	0.14	0.29	[-1]	Group11	4.21053	4	[CAMK2G, GNG11, PER3, RPS6KA5]
GO:0000330	Arginine and proline metabolism	KEGG_10.02.2016	0.091	1	0.063	0.5	[-1]	Group12	6	3	[ALDH9A1, GATM, SMOX]
GO:0000410	beta-Alanine metabolism	KEGG_10.02.2016	0.028	0.89	0.063	0.5	[-1]	Group12	9.67742	3	[ALDH9A1, AOC3, SMOX]
GO:0000020	Citrate cycle (TCA cycle)	KEGG_10.02.2016	0.025	0.85	0.017	0.26	[-1]	Group13	10	3	[PCK1, PCK2, PDHB]
GO:0000910	Nitrogen metabolism	KEGG_10.02.2016	0.0052	0.21	0.017	0.26	[-1]	Group13	17.6471	3	[CA12, CA2, GLUD1]
GO:0004920	Adipocytokine signaling pathway	KEGG_10.02.2016	0.18	0.75	0.017	0.26	[-1]	Group13	4.28571	3	[LEP, PCK1, PCK2]
GO:0004964	Proximal tubule bicarbonate reclamation	KEGG_10.02.2016	6.6e-06	0.00029	0.017	0.26	[-1]	Group13	26.087	6	[AQP1, ATP1B1, CA2, GLUD1, PCK1, PCK2]
GO:0004971	Gastric acid secretion	KEGG_10.02.2016	0.21	0.42	0.017	0.26	[-1]	Group13	4.05405	3	[ATP1B1, CA2, CAMK2G]
GO:0004976	Bile secretion	KEGG_10.02.2016	0.065	1	0.017	0.26	[-1]	Group13	5.6338	4	[AQP1, ATP1B1, CA2, EPHX1]
GO:0004974	Protein digestion and absorption	KEGG_10.02.2016	0.12	1	0.12	0.38	[-1]	Group14	4.44444	4	[ATP1B1, COL4A2, COL5A2, COL7A1]
GO:0004978	Mineral absorption	KEGG_10.02.2016	0.023	0.81	0.023	0.32	[-1]	Group15	7.84314	4	[ATP1B1, MT1G, SLC11A2, SLC31A1]
GO:0005134	Legionellosis	KEGG_10.02.2016	0.11	1	0.11	0.45	[-1]	Group16	5.45455	3	[EEF1A2, HSPA1B, SAR1B]
GO:0004064	NF-kappa B signaling pathway	KEGG_10.02.2016	0.13	1	0.25	0.25	[-1]	Group17	4.30108	4	[CXCL12, IRAK1, TAB2, TRAF6]
GO:0005133	Pertussis	KEGG_10.02.2016	0.21	0.21	0.25	0.25	[-1]	Group17	4	3	[IRAK1, SERPING1, TRAF6]
GO:0005140	Leishmaniasis	KEGG_10.02.2016	0.071	1	0.25	0.25	[-1]	Group17	5.47945	4	[CYBA, IRAK1, TAB2, TRAF6]
GO:0005145	Toxoplasmosis	KEGG_10.02.2016	0.1	1	0.25	0.25	[-1]	Group17	4.23729	5	[HSPA1B, IRAK1, ITGA6, TAB2, TRAF6]
GO:0000480	Glutathione metabolism	KEGG_10.02.2016	0.1	1	0.1	0.6	[-1]	Group18	5.76923	3	[ANPEP, GPX3, GSTA2]
GO:0005205	Proteoglycans in cancer	KEGG_10.02.2016	0.011	0.46	0.011	0.22	[-1]	Group19	4.92611	10	[CAMK2G, CAV2, CTNNB1, DCN, FGFR1, GPC3, IGF1R, PPP1R12B, RPS6KB1, TIMP3]
GO:0004115	p53 signaling pathway	KEGG_10.02.2016	0.00064	0.027	0.00064	0.012	[-1]	Group2	10.1449	7	[BBC3, CCNB2, DDB2, GTSE1, MDM4, PERP, SESN3]
GO:0000010	Glycolysis / Gluconeogenesis	KEGG_10.02.2016	0.014	0.53	0.016	0.27	[-1]	Group20	7.46269	5	[ALDH9A1, PCK1, PCK2, PDHB, PFKM]
GO:0004066	HIF-1 signaling pathway	KEGG_10.02.2016	0.07	1	0.016	0.27	[-1]	Group20	4.85437	5	[CAMK2G, EIF4E2, IGF1R, PDHB, RPS6KB1]
GO:0004520	Adherens junction	KEGG_10.02.2016	0.021	0.75	0.016	0.27	[-1]	Group20	6.75676	5	[CTNNB1, FGFR1, IGF1R, SORBS1, TGFBR2]
GO:0005214	Glioma	KEGG_10.02.2016	0.16	0.97	0.016	0.27	[-1]	Group20	4.61538	3	[CAMK2G, IGF1R, PDGFRA]
GO:0005215	Prostate cancer	KEGG_10.02.2016	0.12	1	0.016	0.27	[-1]	Group20	4.49438	4	[CTNNB1, FGFR1, IGF1R, PDGFRA]
GO:0005218	Melanoma	KEGG_10.02.2016	0.19	0.58	0.016	0.27	[-1]	Group20	4.22535	3	[FGFR1, IGF1R, PDGFRA]
GO:0005230	Central carbon metabolism in cancer	KEGG_10.02.2016	0.055	1	0.016	0.27	[-1]	Group20	5.97015	4	[FGFR1, PDGFRA, PDHB, PFKM]
GO:0003320	PPAR signaling pathway	KEGG_10.02.2016	1.4e-05	0.00063	1.4e-05	0.00031	[-1]	Group21	13.0435	9	[FABP1, FABP4, HMGCS2, LPL, MMP1, PCK1, PCK2, SLC27A4, SORBS1]
GO:0004066	HIF-1 signaling pathway	KEGG_10.02.2016	0.07	1	0.014	0.25	[-1]	Group3	4.85437	5	[CAMK2G, EIF4E2, IGF1R, PDHB, RPS6KB1]
GO:0004150	mTOR signaling pathway	KEGG_10.02.2016	0.13	1	0.014	0.25	[-1]	Group3	5	3	[EIF4E2, RPS6KB1, STRADA]
GO:0004211	Longevity regulating pathway	KEGG_10.02.2016	0.14	1	0.014	0.25	[-1]	Group3	4.25532	4	[EIF4E2, IGF1R, RPS6KB1, SESN3]
GO:0004213	Longevity regulating pathway	KEGG_10.02.2016	0.15	1	0.014	0.25	[-1]	Group3	4.6875	3	[HSPA1B, IGF1R, RPS6KB1]
GO:0004910	Insulin signaling pathway	KEGG_10.02.2016	0.12	1	0.014	0.25	[-1]	Group3	4.31655	6	[EIF4E2, PCK1, PCK2, PYGB, RPS6KB1, SORBS1]
GO:0005214	Glioma	KEGG_10.02.2016	0.16	0.97	0.014	0.25	[-1]	Group3	4.61538	3	[CAMK2G, IGF1R, PDGFRA]
GO:0004260	Cardiac muscle contraction	KEGG_10.02.2016	0.086	1	0.055	0.49	[-1]	Group4	5.12821	4	[ATP1B1, COX7A1, MYH6, TPM2]
GO:0004261	Adrenergic signaling in cardiomyocytes	KEGG_10.02.2016	0.039	1	0.055	0.49	[-1]	Group4	4.72973	7	[ATP1B1, CAMK2G, MYH6, PPP1R1A, RAPGEF3, RPS6KA5, TPM2]
GO:0004720	Long-term potentiation	KEGG_10.02.2016	0.16	0.84	0.055	0.49	[-1]	Group4	4.54545	3	[CAMK2G, PPP1R1A, RAPGEF3]
GO:0005410	Hypertrophic cardiomyopathy (HCM)	KEGG_10.02.2016	0.1	1	0.055	0.49	[-1]	Group4	4.81928	4	[DES, ITGA6, MYH6, TPM2]
GO:0005412	Arrhythmogenic right ventricular cardiomyopathy (ARVC)	KEGG_10.02.2016	0.21	0.42	0.055	0.49	[-1]	Group4	4.05405	3	[CTNNB1, DES, ITGA6]
GO:0005414	Dilated cardiomyopathy	KEGG_10.02.2016	0.12	1	0.055	0.49	[-1]	Group4	4.44444	4	[DES, ITGA6, MYH6, TPM2]
GO:0004270	Vascular smooth muscle contraction	KEGG_10.02.2016	0.043	1	0.043	0.43	[-1]	Group5	5	6	[ACTA2, ACTG2, KCNMA1, MYH11, PPP1R12B, PPP1R14A]
GO:0004350	TGF-beta signaling pathway	KEGG_10.02.2016	0.034	1	0.034	0.37	[-1]	Group6	5.95238	5	[BMP8A, DCN, INHBA, RPS6KB1, TGFBR2]
GO:0004530	Tight junction	KEGG_10.02.2016	0.029	0.92	0.029	0.35	[-1]	Group7	5.03597	7	[CLDN5, CTNNB1, EPB41L2, MAGI2, MYH11, MYH6, SHROOM3]
GO:0004610	Complement and coagulation cascades	KEGG_10.02.2016	0.015	0.59	0.015	0.27	[-1]	Group8	7.24638	5	[A2M, C7, CFD, PROC, SERPING1]
GO:0004668	TNF signaling pathway	KEGG_10.02.2016	0.087	1	0.087	0.61	[-1]	Group9	4.54545	5	[CX3CL1, DNM1L, MAGI2, RPS6KA5, TAB2]

## Sheet: KEGG_GO_MCC_Top1000
GOID	GOTerm	Ontology Source	Term PValue	Term PValue Corrected with Bonferroni step down	Group PValue	Group PValue Corrected with Bonferroni step down	GOLevels	GOGroups	% Associated Genes	Nr. Genes	Associated Genes Found
GO:0005202	Transcriptional misregulation in cancer	KEGG_10.02.2016	0.015	1	0.015	0.61	[-1]	Group0	7.22222	13	[AFF1, ARNT2, BCL6, BMI1, CDKN2C, H3F3B, IGF1R, KLF3, LMO2, MAF, MAX, TGFBR2, ZBTB16]
GO:0000480	Glutathione metabolism	KEGG_10.02.2016	0.039	1	0.029	1	[-1]	Group1	9.61539	5	[ANPEP, GPX3, GSTA2, GSTM1, MGST1]
GO:0000830	Retinol metabolism	KEGG_10.02.2016	0.51	1	0.029	1	[-1]	Group1	4.61538	3	[ADH1A, ALDH1A1, UGT2B15]
GO:0000980	Metabolism of xenobiotics by cytochrome P450	KEGG_10.02.2016	0.048	1	0.029	1	[-1]	Group1	8.21918	6	[ADH1A, EPHX1, GSTA2, GSTM1, MGST1, UGT2B15]
GO:0000982	Drug metabolism	KEGG_10.02.2016	0.012	1	0.029	1	[-1]	Group1	10.1449	7	[ADH1A, FMO2, GSTA2, GSTM1, MAOA, MGST1, UGT2B15]
GO:0005204	Chemical carcinogenesis	KEGG_10.02.2016	0.12	1	0.029	1	[-1]	Group1	7.31707	6	[ADH1A, EPHX1, GSTA2, GSTM1, MGST1, UGT2B15]
GO:0000561	Glycerolipid metabolism	KEGG_10.02.2016	0.47	1	0.47	1	[-1]	Group10	5.08475	3	[ALDH9A1, LPL, PLPP3]
GO:0000564	Glycerophospholipid metabolism	KEGG_10.02.2016	0.16	1	0.098	1	[-1]	Group11	6.31579	6	[CHPT1, ETNK1, GPD1, GPD1L, LYPLA2, PLPP3]
GO:0000565	Ether lipid metabolism	KEGG_10.02.2016	0.22	1	0.098	1	[-1]	Group11	6.66667	3	[CHPT1, PAFAH1B1, PLPP3]
GO:0005231	Choline metabolism in cancer	KEGG_10.02.2016	0.18	1	0.098	1	[-1]	Group11	5.94059	6	[CHPT1, MAP2K2, PDGFRA, PLPP3, RAF1, RPS6KB1]
GO:0000030	Pentose phosphate pathway	KEGG_10.02.2016	0.086	1	0.086	1	[-1]	Group12	10.3448	3	[PFKM, PGLS, PRPS2]
GO:0003015	mRNA surveillance pathway	KEGG_10.02.2016	0.57	1	0.57	1	[-1]	Group13	4.3956	4	[GSPT1, PELO, PPP2CB, RNPS1]
GO:0003320	PPAR signaling pathway	KEGG_10.02.2016	0.0008	0.091	0.0008	0.038	[-1]	Group14	13.0435	9	[FABP1, FABP4, HMGCS2, LPL, MMP1, PCK1, PCK2, SLC27A4, SORBS1]
GO:0004060	Cytokine-cytokine receptor interaction	KEGG_10.02.2016	0.17	1	0.17	1	[-1]	Group15	5.28302	14	[AMH, BMPR2, CCL15, CCL18, CX3CL1, CXCL12, FAS, IFNAR1, INHBA, LEP, LIFR, PDGFRA, TGFBR2, TNFRSF8]
GO:0000240	Pyrimidine metabolism	KEGG_10.02.2016	0.43	1	0.43	1	[-1]	Group16	4.7619	5	[DTYMK, POLD1, POLR2C, POLR3F, UCKL1]
GO:0004062	Chemokine signaling pathway	KEGG_10.02.2016	0.55	1	0.55	1	[-1]	Group17	4.27807	8	[CCL15, CCL18, CX3CL1, CXCL12, GNG11, GRK1, RAF1, RAP1A]
GO:0004012	ErbB signaling pathway	KEGG_10.02.2016	0.13	1	0.08	1	[-1]	Group18	6.89655	6	[CAMK2B, CAMK2G, CBLB, MAP2K2, RAF1, RPS6KB1]
GO:0004066	HIF-1 signaling pathway	KEGG_10.02.2016	0.004	0.44	0.08	1	[-1]	Group18	9.70874	10	[CAMK2B, CAMK2G, EGLN1, EIF4E2, IGF1R, MAP2K2, NPPA, PDHB, RPS6KB1, SLC2A1]
GO:0004912	GnRH signaling pathway	KEGG_10.02.2016	0.57	1	0.08	1	[-1]	Group18	4.3956	4	[CAMK2B, CAMK2G, MAP2K2, RAF1]
GO:0004922	Glucagon signaling pathway	KEGG_10.02.2016	0.03	1	0.08	1	[-1]	Group18	7.92079	8	[CAMK2B, CAMK2G, PCK1, PCK2, PDHB, PPP3R1, PYGB, SLC2A1]
GO:0005214	Glioma	KEGG_10.02.2016	0.03	1	0.08	1	[-1]	Group18	9.23077	6	[CAMK2B, CAMK2G, IGF1R, MAP2K2, PDGFRA, RAF1]
GO:0004068	FoxO signaling pathway	KEGG_10.02.2016	9.6e-05	0.01	9.6e-05	0.0047	[-1]	Group19	11.194	15	[ATG12, BCL2L11, BCL6, CAT, CCNB2, GADD45G, IGF1R, MAP2K2, PCK1, PCK2, PLK2, RAF1, SGK1, SOD2, TGFBR2]
GO:0005206	MicroRNAs in cancer	KEGG_10.02.2016	0.63	1	0.63	1	[-1]	Group2	4.0404	12	[BCL2L11, BMI1, BMPR2, MAP2K2, MDM4, PDGFRA, RAF1, RPS6KA5, SOX4, TIMP3, TPM1, ZEB2]
GO:0004115	p53 signaling pathway	KEGG_10.02.2016	0.0008	0.091	0.0008	0.038	[-1]	Group20	13.0435	9	[BBC3, CCNB2, DDB2, FAS, GADD45G, GTSE1, MDM4, PERP, SESN3]
GO:0004120	Ubiquitin mediated proteolysis	KEGG_10.02.2016	0.34	1	0.34	1	[-1]	Group21	5.10949	7	[BTRC, CBLB, DDB2, NEDD4L, TRAF6, UBA6, UBE2H]
GO:0004141	Protein processing in endoplasmic reticulum	KEGG_10.02.2016	0.4	1	0.4	1	[-1]	Group22	4.73373	8	[CRYAB, DNAJB12, EIF2AK4, HSPA1B, MAN1A1, SAR1B, SEC31B, UGGT1]
GO:0004142	Lysosome	KEGG_10.02.2016	0.45	1	0.45	1	[-1]	Group23	4.87805	6	[AP3B2, ASAH1, CD164, LITAF, NAGA, SLC11A2]
GO:0004146	Peroxisome	KEGG_10.02.2016	0.54	1	0.54	1	[-1]	Group24	4.81928	4	[CAT, CROT, PEX6, SOD2]
GO:0004150	mTOR signaling pathway	KEGG_10.02.2016	0.48	1	0.063	1	[-1]	Group25	5	3	[EIF4E2, RPS6KB1, STRADA]
GO:0004211	Longevity regulating pathway	KEGG_10.02.2016	0.15	1	0.063	1	[-1]	Group25	6.38298	6	[CAT, EIF4E2, IGF1R, RPS6KB1, SESN3, SOD2]
GO:0004213	Longevity regulating pathway	KEGG_10.02.2016	0.028	1	0.063	1	[-1]	Group25	9.375	6	[CAT, CRYAB, HSPA1B, IGF1R, RPS6KB1, SOD2]
GO:0004270	Vascular smooth muscle contraction	KEGG_10.02.2016	0.081	1	0.081	1	[-1]	Group26	6.66667	8	[ACTA2, ACTG2, KCNMA1, MAP2K2, MYH11, PPP1R12B, PPP1R14A, RAF1]
GO:0000260	Glycine, serine and threonine metabolism	KEGG_10.02.2016	0.17	1	0.5	1	[-1]	Group27	7.5	3	[AOC3, GATM, MAOA]
GO:0000330	Arginine and proline metabolism	KEGG_10.02.2016	0.1	1	0.5	1	[-1]	Group27	8	4	[ALDH9A1, GATM, MAOA, SMOX]
GO:0000350	Tyrosine metabolism	KEGG_10.02.2016	0.13	1	0.5	1	[-1]	Group27	8.57143	3	[ADH1A, AOC3, MAOA]
GO:0000380	Tryptophan metabolism	KEGG_10.02.2016	0.17	1	0.5	1	[-1]	Group27	7.5	3	[ALDH9A1, CAT, MAOA]
GO:0000410	beta-Alanine metabolism	KEGG_10.02.2016	0.1	1	0.5	1	[-1]	Group27	9.67742	3	[ALDH9A1, AOC3, SMOX]
GO:0000280	Valine, leucine and isoleucine degradation	KEGG_10.02.2016	0.25	1	0.25	1	[-1]	Group28	6.25	3	[ALDH9A1, HMGCS2, PCCA]
GO:0004380	Osteoclast differentiation	KEGG_10.02.2016	0.33	1	1	1	[-1]	Group29	5.34351	7	[CYBA, IFNAR1, NFATC1, PPP3R1, TAB2, TGFBR2, TRAF6]
GO:0004620	Toll-like receptor signaling pathway	KEGG_10.02.2016	0.43	1	1	1	[-1]	Group29	4.71698	5	[IFNAR1, IRAK1, MAP2K2, TAB2, TRAF6]
GO:0004650	Natural killer cell mediated cytotoxicity	KEGG_10.02.2016	0.63	1	1	1	[-1]	Group29	4.44444	6	[FAS, IFNAR1, MAP2K2, NFATC1, PPP3R1, RAF1]
GO:0005140	Leishmaniasis	KEGG_10.02.2016	0.34	1	1	1	[-1]	Group29	5.47945	4	[CYBA, IRAK1, TAB2, TRAF6]
GO:0000510	N-Glycan biosynthesis	KEGG_10.02.2016	0.26	1	0.26	1	[-1]	Group3	6.12245	3	[ALG3, DPAGT1, MAN1A1]
GO:0004310	Wnt signaling pathway	KEGG_10.02.2016	0.038	1	0.0068	0.3	[-1]	Group30	7.04225	10	[BTRC, CAMK2B, CAMK2G, CTNNB1, DVL1, FZD9, NFATC1, PPP3R1, SFRP1, TCF7L2]
GO:0004350	TGF-beta signaling pathway	KEGG_10.02.2016	0.01	1	0.0068	0.3	[-1]	Group30	9.52381	8	[AMH, BMP8A, BMPR2, DCN, INHBA, PPP2CB, RPS6KB1, TGFBR2]
GO:0004390	Hippo signaling pathway	KEGG_10.02.2016	0.013	1	0.0068	0.3	[-1]	Group30	7.79221	12	[AMH, BBC3, BMP8A, BMPR2, BTRC, CTNNB1, DVL1, FZD9, PPP2CB, TCF7L2, TGFBR2, YAP1]
GO:0005217	Basal cell carcinoma	KEGG_10.02.2016	0.13	1	0.0068	0.3	[-1]	Group30	7.27273	4	[CTNNB1, DVL1, FZD9, TCF7L2]
GO:0004530	Tight junction	KEGG_10.02.2016	0.035	1	0.035	1	[-1]	Group31	7.19424	10	[CLDN5, CTNNB1, EPB41L2, MAGI2, MYH10, MYH11, MYH6, MYH9, PPP2CB, SHROOM3]
GO:0004610	Complement and coagulation cascades	KEGG_10.02.2016	0.012	1	0.012	0.51	[-1]	Group32	10.1449	7	[A2M, C7, CD59, CFD, PROC, SERPINA1, SERPING1]
GO:0004064	NF-kappa B signaling pathway	KEGG_10.02.2016	0.58	1	0.094	1	[-1]	Group33	4.30108	4	[CXCL12, IRAK1, TAB2, TRAF6]
GO:0004380	Osteoclast differentiation	KEGG_10.02.2016	0.33	1	0.094	1	[-1]	Group33	5.34351	7	[CYBA, IFNAR1, NFATC1, PPP3R1, TAB2, TGFBR2, TRAF6]
GO:0004620	Toll-like receptor signaling pathway	KEGG_10.02.2016	0.43	1	0.094	1	[-1]	Group33	4.71698	5	[IFNAR1, IRAK1, MAP2K2, TAB2, TRAF6]
GO:0004722	Neurotrophin signaling pathway	KEGG_10.02.2016	0.081	1	0.094	1	[-1]	Group33	6.66667	8	[CAMK2B, CAMK2G, IRAK1, MAP2K2, RAF1, RAP1A, RPS6KA5, TRAF6]
GO:0005133	Pertussis	KEGG_10.02.2016	0.75	0.75	0.094	1	[-1]	Group33	4	3	[IRAK1, SERPING1, TRAF6]
GO:0005140	Leishmaniasis	KEGG_10.02.2016	0.34	1	0.094	1	[-1]	Group33	5.47945	4	[CYBA, IRAK1, TAB2, TRAF6]
GO:0005142	Chagas disease (American trypanosomiasis)	KEGG_10.02.2016	0.43	1	0.094	1	[-1]	Group33	4.80769	5	[FAS, IRAK1, PPP2CB, TGFBR2, TRAF6]
GO:0005145	Toxoplasmosis	KEGG_10.02.2016	0.32	1	0.094	1	[-1]	Group33	5.08475	6	[HSPA1B, IRAK1, ITGA6, LAMA5, TAB2, TRAF6]
GO:0005162	Measles	KEGG_10.02.2016	0.097	1	0.094	1	[-1]	Group33	6.61765	9	[BBC3, CBLB, EIF2AK4, FAS, HSPA1B, IFNAR1, IRAK1, TAB2, TRAF6]
GO:0005169	Epstein-Barr virus infection	KEGG_10.02.2016	0.33	1	0.094	1	[-1]	Group33	4.9505	10	[EIF2AK4, HSPA1B, IRAK1, POLR2C, POLR3F, PSMD2, PTMA, TAB2, TBP, TRAF6]
GO:0005222	Small cell lung cancer	KEGG_10.02.2016	0.24	1	0.094	1	[-1]	Group33	5.81395	5	[COL4A2, ITGA6, LAMA5, MAX, TRAF6]
GO:0004622	RIG-I-like receptor signaling pathway	KEGG_10.02.2016	0.74	1	0.74	1	[-1]	Group34	4.28571	3	[ATG12, ISG15, TRAF6]
GO:0004630	Jak-STAT signaling pathway	KEGG_10.02.2016	0.51	1	0.51	1	[-1]	Group35	4.43038	7	[CISH, FHL1, IFNAR1, IL17D, LEP, LIFR, RAF1]
GO:0004668	TNF signaling pathway	KEGG_10.02.2016	0.29	1	0.29	1	[-1]	Group36	5.45455	6	[CX3CL1, DNM1L, FAS, MAGI2, RPS6KA5, TAB2]
GO:0004670	Leukocyte transendothelial migration	KEGG_10.02.2016	0.2	1	0.2	1	[-1]	Group37	5.9322	7	[CLDN5, CTNNB1, CXCL12, CYBA, ESAM, RAP1A, RAPGEF3]
GO:0004510	Focal adhesion	KEGG_10.02.2016	0.052	1	0.098	1	[-1]	Group38	6.43564	13	[CAV2, COL1A1, COL4A2, COMP, CTNNB1, IGF1R, ITGA6, ITGA9, LAMA5, PDGFRA, PPP1R12B, RAF1, RAP1A]
GO:0004810	Regulation of actin cytoskeleton	KEGG_10.02.2016	0.57	1	0.098	1	[-1]	Group38	4.20561	9	[FGFR1, ITGA6, ITGA9, MAP2K2, MYH10, MYH9, PDGFRA, PPP1R12B, RAF1]
GO:0005215	Prostate cancer	KEGG_10.02.2016	0.042	1	0.098	1	[-1]	Group38	7.86517	7	[CTNNB1, FGFR1, IGF1R, MAP2K2, PDGFRA, RAF1, TCF7L2]
GO:0005218	Melanoma	KEGG_10.02.2016	0.18	1	0.098	1	[-1]	Group38	7.04225	5	[FGFR1, IGF1R, MAP2K2, PDGFRA, RAF1]
GO:0005230	Central carbon metabolism in cancer	KEGG_10.02.2016	0.01	1	0.098	1	[-1]	Group38	10.4478	7	[FGFR1, MAP2K2, PDGFRA, PDHB, PFKM, RAF1, SLC2A1]
GO:0004012	ErbB signaling pathway	KEGG_10.02.2016	0.13	1	0.032	1	[-1]	Group39	6.89655	6	[CAMK2B, CAMK2G, CBLB, MAP2K2, RAF1, RPS6KB1]
GO:0004910	Insulin signaling pathway	KEGG_10.02.2016	0.1	1	0.032	1	[-1]	Group39	6.47482	9	[CBLB, EIF4E2, MAP2K2, PCK1, PCK2, PYGB, RAF1, RPS6KB1, SORBS1]
GO:0004931	Insulin resistance	KEGG_10.02.2016	0.11	1	0.032	1	[-1]	Group39	6.42202	7	[MLXIP, PCK1, PCK2, PYGB, RPS6KB1, SLC27A4, SLC2A1]
GO:0005220	Chronic myeloid leukemia	KEGG_10.02.2016	0.34	1	0.032	1	[-1]	Group39	5.47945	4	[CBLB, MAP2K2, RAF1, TGFBR2]
GO:0005221	Acute myeloid leukemia	KEGG_10.02.2016	0.055	1	0.032	1	[-1]	Group39	8.77193	5	[MAP2K2, RAF1, RPS6KB1, TCF7L2, ZBTB16]
GO:0004114	Oocyte meiosis	KEGG_10.02.2016	0.21	1	0.047	1	[-1]	Group4	5.69106	7	[BTRC, CAMK2B, CAMK2G, CCNB2, IGF1R, PPP2CB, PPP3R1]
GO:0004310	Wnt signaling pathway	KEGG_10.02.2016	0.038	1	0.047	1	[-1]	Group4	7.04225	10	[BTRC, CAMK2B, CAMK2G, CTNNB1, DVL1, FZD9, NFATC1, PPP3R1, SFRP1, TCF7L2]
GO:0004390	Hippo signaling pathway	KEGG_10.02.2016	0.013	1	0.047	1	[-1]	Group4	7.79221	12	[AMH, BBC3, BMP8A, BMPR2, BTRC, CTNNB1, DVL1, FZD9, PPP2CB, TCF7L2, TGFBR2, YAP1]
GO:0004520	Adherens junction	KEGG_10.02.2016	0.051	1	0.047	1	[-1]	Group4	8.10811	6	[CTNNB1, FGFR1, IGF1R, SORBS1, TCF7L2, TGFBR2]
GO:0004916	Melanogenesis	KEGG_10.02.2016	0.028	1	0.047	1	[-1]	Group4	8	8	[CAMK2B, CAMK2G, CTNNB1, DVL1, FZD9, MAP2K2, RAF1, TCF7L2]
GO:0004921	Oxytocin signaling pathway	KEGG_10.02.2016	0.51	1	0.047	1	[-1]	Group4	4.43038	7	[CAMK2B, CAMK2G, MAP2K2, NFATC1, PPP1R12B, PPP3R1, RAF1]
GO:0005031	Amphetamine addiction	KEGG_10.02.2016	0.3	1	0.047	1	[-1]	Group4	5.97015	4	[CAMK2B, CAMK2G, MAOA, PPP3R1]
GO:0005166	HTLV-I infection	KEGG_10.02.2016	0.23	1	0.047	1	[-1]	Group4	5.03876	13	[CCNB2, CDKN2C, CTNNB1, DVL1, FZD9, MSX1, NFATC1, PDGFRA, POLD1, PPP3R1, SLC2A1, TBP, TGFBR2]
GO:0005210	Colorectal cancer	KEGG_10.02.2016	0.28	1	0.047	1	[-1]	Group4	6.45161	4	[CTNNB1, RAF1, TCF7L2, TGFBR2]
GO:0005213	Endometrial cancer	KEGG_10.02.2016	0.11	1	0.047	1	[-1]	Group4	7.69231	4	[CTNNB1, MAP2K2, RAF1, TCF7L2]
GO:0005215	Prostate cancer	KEGG_10.02.2016	0.042	1	0.047	1	[-1]	Group4	7.86517	7	[CTNNB1, FGFR1, IGF1R, MAP2K2, PDGFRA, RAF1, TCF7L2]
GO:0005216	Thyroid cancer	KEGG_10.02.2016	0.086	1	0.047	1	[-1]	Group4	10.3448	3	[CTNNB1, MAP2K2, TCF7L2]
GO:0005217	Basal cell carcinoma	KEGG_10.02.2016	0.13	1	0.047	1	[-1]	Group4	7.27273	4	[CTNNB1, DVL1, FZD9, TCF7L2]
GO:0005220	Chronic myeloid leukemia	KEGG_10.02.2016	0.34	1	0.047	1	[-1]	Group4	5.47945	4	[CBLB, MAP2K2, RAF1, TGFBR2]
GO:0005221	Acute myeloid leukemia	KEGG_10.02.2016	0.055	1	0.047	1	[-1]	Group4	8.77193	5	[MAP2K2, RAF1, RPS6KB1, TCF7L2, ZBTB16]
GO:0005410	Hypertrophic cardiomyopathy (HCM)	KEGG_10.02.2016	0.12	1	0.047	1	[-1]	Group4	7.22892	6	[DES, ITGA6, ITGA9, MYH6, TPM1, TPM2]
GO:0005412	Arrhythmogenic right ventricular cardiomyopathy (ARVC)	KEGG_10.02.2016	0.19	1	0.047	1	[-1]	Group4	6.75676	5	[CTNNB1, DES, ITGA6, ITGA9, TCF7L2]
GO:0005414	Dilated cardiomyopathy	KEGG_10.02.2016	0.14	1	0.047	1	[-1]	Group4	6.66667	6	[DES, ITGA6, ITGA9, MYH6, TPM1, TPM2]
GO:0004924	Renin secretion	KEGG_10.02.2016	0.5	1	0.5	1	[-1]	Group40	4.6875	3	[AQP1, KCNMA1, PPP3R1]
GO:0000010	Glycolysis / Gluconeogenesis	KEGG_10.02.2016	0.034	1	0.019	0.78	[-1]	Group41	8.95522	6	[ADH1A, ALDH9A1, PCK1, PCK2, PDHB, PFKM]
GO:0000020	Citrate cycle (TCA cycle)	KEGG_10.02.2016	0.093	1	0.019	0.78	[-1]	Group41	10	3	[PCK1, PCK2, PDHB]
GO:0000620	Pyruvate metabolism	KEGG_10.02.2016	0.056	1	0.019	0.78	[-1]	Group41	10	4	[ALDH9A1, PCK1, PCK2, PDHB]
GO:0004066	HIF-1 signaling pathway	KEGG_10.02.2016	0.004	0.44	0.019	0.78	[-1]	Group41	9.70874	10	[CAMK2B, CAMK2G, EGLN1, EIF4E2, IGF1R, MAP2K2, NPPA, PDHB, RPS6KB1, SLC2A1]
GO:0004152	AMPK signaling pathway	KEGG_10.02.2016	0.046	1	0.019	0.78	[-1]	Group41	7.25806	9	[IGF1R, LEP, PCK1, PCK2, PFKM, PPP2CB, RPS6KB1, STRADA, TBC1D1]
GO:0004910	Insulin signaling pathway	KEGG_10.02.2016	0.1	1	0.019	0.78	[-1]	Group41	6.47482	9	[CBLB, EIF4E2, MAP2K2, PCK1, PCK2, PYGB, RAF1, RPS6KB1, SORBS1]
GO:0004911	Insulin secretion	KEGG_10.02.2016	0.23	1	0.019	0.78	[-1]	Group41	5.88235	5	[ATP1B1, CAMK2B, CAMK2G, KCNMA1, SLC2A1]
GO:0004920	Adipocytokine signaling pathway	KEGG_10.02.2016	0.32	1	0.019	0.78	[-1]	Group41	5.71429	4	[LEP, PCK1, PCK2, SLC2A1]
GO:0004922	Glucagon signaling pathway	KEGG_10.02.2016	0.03	1	0.019	0.78	[-1]	Group41	7.92079	8	[CAMK2B, CAMK2G, PCK1, PCK2, PDHB, PPP3R1, PYGB, SLC2A1]
GO:0004931	Insulin resistance	KEGG_10.02.2016	0.11	1	0.019	0.78	[-1]	Group41	6.42202	7	[MLXIP, PCK1, PCK2, PYGB, RPS6KB1, SLC27A4, SLC2A1]
GO:0005031	Amphetamine addiction	KEGG_10.02.2016	0.3	1	0.019	0.78	[-1]	Group41	5.97015	4	[CAMK2B, CAMK2G, MAOA, PPP3R1]
GO:0004960	Aldosterone-regulated sodium reabsorption	KEGG_10.02.2016	0.16	1	0.16	1	[-1]	Group42	7.69231	3	[ATP1B1, NEDD4L, SGK1]
GO:0000910	Nitrogen metabolism	KEGG_10.02.2016	0.0027	0.31	0.0057	0.25	[-1]	Group43	23.5294	4	[CA12, CA2, CA4, GLUD1]
GO:0004964	Proximal tubule bicarbonate reclamation	KEGG_10.02.2016	1.1e-05	0.0013	0.0057	0.25	[-1]	Group43	30.4348	7	[AQP1, ATP1B1, CA2, CA4, GLUD1, PCK1, PCK2]
GO:0004971	Gastric acid secretion	KEGG_10.02.2016	0.34	1	0.0057	0.25	[-1]	Group43	5.40541	4	[ATP1B1, CA2, CAMK2B, CAMK2G]
GO:0004976	Bile secretion	KEGG_10.02.2016	0.18	1	0.0057	0.25	[-1]	Group43	7.04225	5	[AQP1, ATP1B1, CA2, EPHX1, SLC2A1]
GO:0004024	cAMP signaling pathway	KEGG_10.02.2016	0.44	1	0.033	1	[-1]	Group44	4.52261	9	[AMH, ATP1B1, CAMK2B, CAMK2G, MAP2K2, NFATC1, RAF1, RAP1A, RAPGEF3]
GO:0004114	Oocyte meiosis	KEGG_10.02.2016	0.21	1	0.033	1	[-1]	Group44	5.69106	7	[BTRC, CAMK2B, CAMK2G, CCNB2, IGF1R, PPP2CB, PPP3R1]
GO:0004261	Adrenergic signaling in cardiomyocytes	KEGG_10.02.2016	0.069	1	0.033	1	[-1]	Group44	6.75676	10	[ATP1B1, CAMK2B, CAMK2G, MYH6, PPP1R1A, PPP2CB, RAPGEF3, RPS6KA5, TPM1, TPM2]
GO:0004310	Wnt signaling pathway	KEGG_10.02.2016	0.038	1	0.033	1	[-1]	Group44	7.04225	10	[BTRC, CAMK2B, CAMK2G, CTNNB1, DVL1, FZD9, NFATC1, PPP3R1, SFRP1, TCF7L2]
GO:0004713	Circadian entrainment	KEGG_10.02.2016	0.39	1	0.033	1	[-1]	Group44	5.26316	5	[CAMK2B, CAMK2G, GNG11, PER3, RPS6KA5]
GO:0004720	Long-term potentiation	KEGG_10.02.2016	0.0025	0.28	0.033	1	[-1]	Group44	12.1212	8	[CAMK2B, CAMK2G, MAP2K2, PPP1R1A, PPP3R1, RAF1, RAP1A, RAPGEF3]
GO:0004911	Insulin secretion	KEGG_10.02.2016	0.23	1	0.033	1	[-1]	Group44	5.88235	5	[ATP1B1, CAMK2B, CAMK2G, KCNMA1, SLC2A1]
GO:0004912	GnRH signaling pathway	KEGG_10.02.2016	0.57	1	0.033	1	[-1]	Group44	4.3956	4	[CAMK2B, CAMK2G, MAP2K2, RAF1]
GO:0004921	Oxytocin signaling pathway	KEGG_10.02.2016	0.51	1	0.033	1	[-1]	Group44	4.43038	7	[CAMK2B, CAMK2G, MAP2K2, NFATC1, PPP1R12B, PPP3R1, RAF1]
GO:0004922	Glucagon signaling pathway	KEGG_10.02.2016	0.03	1	0.033	1	[-1]	Group44	7.92079	8	[CAMK2B, CAMK2G, PCK1, PCK2, PDHB, PPP3R1, PYGB, SLC2A1]
GO:0004925	Aldosterone synthesis and secretion	KEGG_10.02.2016	0.54	1	0.033	1	[-1]	Group44	4.93827	4	[CAMK2B, CAMK2G, NR4A2, PRKD2]
GO:0004971	Gastric acid secretion	KEGG_10.02.2016	0.34	1	0.033	1	[-1]	Group44	5.40541	4	[ATP1B1, CA2, CAMK2B, CAMK2G]
GO:0004972	Pancreatic secretion	KEGG_10.02.2016	0.4	1	0.033	1	[-1]	Group44	5.20833	5	[ATP1B1, CA2, KCNMA1, RAP1A, SLC26A3]
GO:0004976	Bile secretion	KEGG_10.02.2016	0.18	1	0.033	1	[-1]	Group44	7.04225	5	[AQP1, ATP1B1, CA2, EPHX1, SLC2A1]
GO:0005031	Amphetamine addiction	KEGG_10.02.2016	0.3	1	0.033	1	[-1]	Group44	5.97015	4	[CAMK2B, CAMK2G, MAOA, PPP3R1]
GO:0004974	Protein digestion and absorption	KEGG_10.02.2016	0.38	1	0.38	1	[-1]	Group45	5.55556	5	[ATP1B1, COL1A1, COL4A2, COL5A2, COL7A1]
GO:0004975	Fat digestion and absorption	KEGG_10.02.2016	0.18	1	0.18	1	[-1]	Group46	7.31707	3	[FABP1, PLPP3, SLC27A4]
GO:0004978	Mineral absorption	KEGG_10.02.2016	0.0099	1	0.0099	0.42	[-1]	Group47	11.7647	6	[ATP1B1, MT1G, MT1X, SLC11A2, SLC26A3, SLC31A1]
GO:0005016	Huntington's disease	KEGG_10.02.2016	0.69	1	0.69	1	[-1]	Group48	4.14508	8	[ATP5F1, ATP5G3, BBC3, COX7A1, DCTN4, POLR2C, SOD2, TBP]
GO:0005134	Legionellosis	KEGG_10.02.2016	0.45	1	0.45	1	[-1]	Group49	5.45455	3	[EEF1A2, HSPA1B, SAR1B]
GO:0000520	Amino sugar and nucleotide sugar metabolism	KEGG_10.02.2016	0.25	1	0.25	1	[-1]	Group5	6.25	3	[CHIT1, GALE, GMPPA]
GO:0005160	Hepatitis C	KEGG_10.02.2016	0.48	1	0.48	1	[-1]	Group50	4.51128	6	[CLDN5, EIF2AK4, IFNAR1, PPP2CB, RAF1, TRAF6]
GO:0004151	PI3K-Akt signaling pathway	KEGG_10.02.2016	0.035	1	0.042	1	[-1]	Group6	5.8651	20	[BCL2L11, COL1A1, COL4A2, COMP, EIF4E2, FGFR1, GNG11, IFNAR1, IGF1R, ITGA6, ITGA9, LAMA5, MAP2K2, PCK1, PCK2, PDGFRA, PPP2CB, RAF1, RPS6KB1, SGK1]
GO:0004510	Focal adhesion	KEGG_10.02.2016	0.052	1	0.042	1	[-1]	Group6	6.43564	13	[CAV2, COL1A1, COL4A2, COMP, CTNNB1, IGF1R, ITGA6, ITGA9, LAMA5, PDGFRA, PPP1R12B, RAF1, RAP1A]
GO:0004512	ECM-receptor interaction	KEGG_10.02.2016	0.029	1	0.042	1	[-1]	Group6	8.53659	7	[AGRN, COL1A1, COL4A2, COMP, ITGA6, ITGA9, LAMA5]
GO:0004810	Regulation of actin cytoskeleton	KEGG_10.02.2016	0.57	1	0.042	1	[-1]	Group6	4.20561	9	[FGFR1, ITGA6, ITGA9, MAP2K2, MYH10, MYH9, PDGFRA, PPP1R12B, RAF1]
GO:0005145	Toxoplasmosis	KEGG_10.02.2016	0.32	1	0.042	1	[-1]	Group6	5.08475	6	[HSPA1B, IRAK1, ITGA6, LAMA5, TAB2, TRAF6]
GO:0005222	Small cell lung cancer	KEGG_10.02.2016	0.24	1	0.042	1	[-1]	Group6	5.81395	5	[COL4A2, ITGA6, LAMA5, MAX, TRAF6]
GO:0000565	Ether lipid metabolism	KEGG_10.02.2016	0.22	1	0.0027	0.12	[-1]	Group7	6.66667	3	[CHPT1, PAFAH1B1, PLPP3]
GO:0004010	MAPK signaling pathway	KEGG_10.02.2016	0.015	1	0.0027	0.12	[-1]	Group7	6.66667	17	[FAS, FGFR1, GADD45G, HSPA1B, MAP2K2, MAX, NFATC1, PDGFRA, PPP3R1, RAF1, RAP1A, RASGRP1, RASGRP3, RPS6KA5, TAB2, TGFBR2, TRAF6]
GO:0004012	ErbB signaling pathway	KEGG_10.02.2016	0.13	1	0.0027	0.12	[-1]	Group7	6.89655	6	[CAMK2B, CAMK2G, CBLB, MAP2K2, RAF1, RPS6KB1]
GO:0004014	Ras signaling pathway	KEGG_10.02.2016	0.47	1	0.0027	0.12	[-1]	Group7	4.40529	10	[FGFR1, GNG11, IGF1R, MAP2K2, PDGFRA, RAF1, RAP1A, RASGRP1, RASGRP3, RIN1]
GO:0004015	Rap1 signaling pathway	KEGG_10.02.2016	0.13	1	0.0027	0.12	[-1]	Group7	5.6872	12	[CTNNB1, FGFR1, IGF1R, MAGI2, MAP2K2, PDGFRA, PRKD2, RAF1, RAP1A, RAPGEF3, RASGRP3, SKAP1]
GO:0004024	cAMP signaling pathway	KEGG_10.02.2016	0.44	1	0.0027	0.12	[-1]	Group7	4.52261	9	[AMH, ATP1B1, CAMK2B, CAMK2G, MAP2K2, NFATC1, RAF1, RAP1A, RAPGEF3]
GO:0004066	HIF-1 signaling pathway	KEGG_10.02.2016	0.004	0.44	0.0027	0.12	[-1]	Group7	9.70874	10	[CAMK2B, CAMK2G, EGLN1, EIF4E2, IGF1R, MAP2K2, NPPA, PDHB, RPS6KB1, SLC2A1]
GO:0004114	Oocyte meiosis	KEGG_10.02.2016	0.21	1	0.0027	0.12	[-1]	Group7	5.69106	7	[BTRC, CAMK2B, CAMK2G, CCNB2, IGF1R, PPP2CB, PPP3R1]
GO:0004261	Adrenergic signaling in cardiomyocytes	KEGG_10.02.2016	0.069	1	0.0027	0.12	[-1]	Group7	6.75676	10	[ATP1B1, CAMK2B, CAMK2G, MYH6, PPP1R1A, PPP2CB, RAPGEF3, RPS6KA5, TPM1, TPM2]
GO:0004310	Wnt signaling pathway	KEGG_10.02.2016	0.038	1	0.0027	0.12	[-1]	Group7	7.04225	10	[BTRC, CAMK2B, CAMK2G, CTNNB1, DVL1, FZD9, NFATC1, PPP3R1, SFRP1, TCF7L2]
GO:0004370	VEGF signaling pathway	KEGG_10.02.2016	0.48	1	0.0027	0.12	[-1]	Group7	4.91803	3	[MAP2K2, PPP3R1, RAF1]
GO:0004380	Osteoclast differentiation	KEGG_10.02.2016	0.33	1	0.0027	0.12	[-1]	Group7	5.34351	7	[CYBA, IFNAR1, NFATC1, PPP3R1, TAB2, TGFBR2, TRAF6]
GO:0004520	Adherens junction	KEGG_10.02.2016	0.051	1	0.0027	0.12	[-1]	Group7	8.10811	6	[CTNNB1, FGFR1, IGF1R, SORBS1, TCF7L2, TGFBR2]
GO:0004550	Signaling pathways regulating pluripotency of stem cells	KEGG_10.02.2016	0.019	1	0.0027	0.12	[-1]	Group7	7.74648	11	[BMI1, BMPR2, CTNNB1, DVL1, FGFR1, FZD9, IGF1R, INHBA, LIFR, MAP2K2, RAF1]
GO:0004620	Toll-like receptor signaling pathway	KEGG_10.02.2016	0.43	1	0.0027	0.12	[-1]	Group7	4.71698	5	[IFNAR1, IRAK1, MAP2K2, TAB2, TRAF6]
GO:0004650	Natural killer cell mediated cytotoxicity	KEGG_10.02.2016	0.63	1	0.0027	0.12	[-1]	Group7	4.44444	6	[FAS, IFNAR1, MAP2K2, NFATC1, PPP3R1, RAF1]
GO:0004660	T cell receptor signaling pathway	KEGG_10.02.2016	0.27	1	0.0027	0.12	[-1]	Group7	5.76923	6	[CBLB, MAP2K2, NFATC1, PPP3R1, RAF1, RASGRP1]
GO:0004662	B cell receptor signaling pathway	KEGG_10.02.2016	0.19	1	0.0027	0.12	[-1]	Group7	6.84932	5	[MAP2K2, NFATC1, PPP3R1, RAF1, RASGRP3]
GO:0004713	Circadian entrainment	KEGG_10.02.2016	0.39	1	0.0027	0.12	[-1]	Group7	5.26316	5	[CAMK2B, CAMK2G, GNG11, PER3, RPS6KA5]
GO:0004720	Long-term potentiation	KEGG_10.02.2016	0.0025	0.28	0.0027	0.12	[-1]	Group7	12.1212	8	[CAMK2B, CAMK2G, MAP2K2, PPP1R1A, PPP3R1, RAF1, RAP1A, RAPGEF3]
GO:0004722	Neurotrophin signaling pathway	KEGG_10.02.2016	0.081	1	0.0027	0.12	[-1]	Group7	6.66667	8	[CAMK2B, CAMK2G, IRAK1, MAP2K2, RAF1, RAP1A, RPS6KA5, TRAF6]
GO:0004730	Long-term depression	KEGG_10.02.2016	0.17	1	0.0027	0.12	[-1]	Group7	6.66667	4	[IGF1R, MAP2K2, PPP2CB, RAF1]
GO:0004810	Regulation of actin cytoskeleton	KEGG_10.02.2016	0.57	1	0.0027	0.12	[-1]	Group7	4.20561	9	[FGFR1, ITGA6, ITGA9, MAP2K2, MYH10, MYH9, PDGFRA, PPP1R12B, RAF1]
GO:0004910	Insulin signaling pathway	KEGG_10.02.2016	0.1	1	0.0027	0.12	[-1]	Group7	6.47482	9	[CBLB, EIF4E2, MAP2K2, PCK1, PCK2, PYGB, RAF1, RPS6KB1, SORBS1]
GO:0004911	Insulin secretion	KEGG_10.02.2016	0.23	1	0.0027	0.12	[-1]	Group7	5.88235	5	[ATP1B1, CAMK2B, CAMK2G, KCNMA1, SLC2A1]
GO:0004912	GnRH signaling pathway	KEGG_10.02.2016	0.57	1	0.0027	0.12	[-1]	Group7	4.3956	4	[CAMK2B, CAMK2G, MAP2K2, RAF1]
GO:0004916	Melanogenesis	KEGG_10.02.2016	0.028	1	0.0027	0.12	[-1]	Group7	8	8	[CAMK2B, CAMK2G, CTNNB1, DVL1, FZD9, MAP2K2, RAF1, TCF7L2]
GO:0004917	Prolactin signaling pathway	KEGG_10.02.2016	0.74	1	0.0027	0.12	[-1]	Group7	4.16667	3	[CISH, MAP2K2, RAF1]
GO:0004919	Thyroid hormone signaling pathway	KEGG_10.02.2016	0.2	1	0.0027	0.12	[-1]	Group7	5.9322	7	[ATP1B1, CTNNB1, MAP2K2, MYH6, RAF1, SLC2A1, THRB]
GO:0004921	Oxytocin signaling pathway	KEGG_10.02.2016	0.51	1	0.0027	0.12	[-1]	Group7	4.43038	7	[CAMK2B, CAMK2G, MAP2K2, NFATC1, PPP1R12B, PPP3R1, RAF1]
GO:0004925	Aldosterone synthesis and secretion	KEGG_10.02.2016	0.54	1	0.0027	0.12	[-1]	Group7	4.93827	4	[CAMK2B, CAMK2G, NR4A2, PRKD2]
GO:0004971	Gastric acid secretion	KEGG_10.02.2016	0.34	1	0.0027	0.12	[-1]	Group7	5.40541	4	[ATP1B1, CA2, CAMK2B, CAMK2G]
GO:0005031	Amphetamine addiction	KEGG_10.02.2016	0.3	1	0.0027	0.12	[-1]	Group7	5.97015	4	[CAMK2B, CAMK2G, MAOA, PPP3R1]
GO:0005161	Hepatitis B	KEGG_10.02.2016	0.37	1	0.0027	0.12	[-1]	Group7	4.79452	7	[DDB2, FAS, IFNAR1, LAMTOR5, MAP2K2, NFATC1, RAF1]
GO:0005200	Pathways in cancer	KEGG_10.02.2016	0.0033	0.36	0.0027	0.12	[-1]	Group7	6.54912	26	[ARNT2, CBLB, COL4A2, CTNNB1, CXCL12, DVL1, EGLN1, FAS, FGFR1, FZD9, GNG11, IGF1R, ITGA6, LAMA5, MAP2K2, MAX, MMP1, PDGFRA, RAF1, RASGRP1, RASGRP3, SLC2A1, TCF7L2, TGFBR2, TRAF6, ZBTB16]
GO:0005205	Proteoglycans in cancer	KEGG_10.02.2016	0.0033	0.36	0.0027	0.12	[-1]	Group7	7.88177	16	[CAMK2B, CAMK2G, CAV2, CBLB, CTNNB1, DCN, FAS, FGFR1, FZD9, GPC3, IGF1R, MAP2K2, PPP1R12B, RAF1, RPS6KB1, TIMP3]
GO:0005210	Colorectal cancer	KEGG_10.02.2016	0.28	1	0.0027	0.12	[-1]	Group7	6.45161	4	[CTNNB1, RAF1, TCF7L2, TGFBR2]
GO:0005211	Renal cell carcinoma	KEGG_10.02.2016	0.032	1	0.0027	0.12	[-1]	Group7	9.09091	6	[ARNT2, EGLN1, MAP2K2, RAF1, RAP1A, SLC2A1]
GO:0005213	Endometrial cancer	KEGG_10.02.2016	0.11	1	0.0027	0.12	[-1]	Group7	7.69231	4	[CTNNB1, MAP2K2, RAF1, TCF7L2]
GO:0005214	Glioma	KEGG_10.02.2016	0.03	1	0.0027	0.12	[-1]	Group7	9.23077	6	[CAMK2B, CAMK2G, IGF1R, MAP2K2, PDGFRA, RAF1]
GO:0005215	Prostate cancer	KEGG_10.02.2016	0.042	1	0.0027	0.12	[-1]	Group7	7.86517	7	[CTNNB1, FGFR1, IGF1R, MAP2K2, PDGFRA, RAF1, TCF7L2]
GO:0005216	Thyroid cancer	KEGG_10.02.2016	0.086	1	0.0027	0.12	[-1]	Group7	10.3448	3	[CTNNB1, MAP2K2, TCF7L2]
GO:0005217	Basal cell carcinoma	KEGG_10.02.2016	0.13	1	0.0027	0.12	[-1]	Group7	7.27273	4	[CTNNB1, DVL1, FZD9, TCF7L2]
GO:0005218	Melanoma	KEGG_10.02.2016	0.18	1	0.0027	0.12	[-1]	Group7	7.04225	5	[FGFR1, IGF1R, MAP2K2, PDGFRA, RAF1]
GO:0005219	Bladder cancer	KEGG_10.02.2016	0.06	1	0.0027	0.12	[-1]	Group7	9.7561	4	[MAP2K2, MMP1, RAF1, RPS6KA5]
GO:0005220	Chronic myeloid leukemia	KEGG_10.02.2016	0.34	1	0.0027	0.12	[-1]	Group7	5.47945	4	[CBLB, MAP2K2, RAF1, TGFBR2]
GO:0005221	Acute myeloid leukemia	KEGG_10.02.2016	0.055	1	0.0027	0.12	[-1]	Group7	8.77193	5	[MAP2K2, RAF1, RPS6KB1, TCF7L2, ZBTB16]
GO:0005230	Central carbon metabolism in cancer	KEGG_10.02.2016	0.01	1	0.0027	0.12	[-1]	Group7	10.4478	7	[FGFR1, MAP2K2, PDGFRA, PDHB, PFKM, RAF1, SLC2A1]
GO:0005231	Choline metabolism in cancer	KEGG_10.02.2016	0.18	1	0.0027	0.12	[-1]	Group7	5.94059	6	[CHPT1, MAP2K2, PDGFRA, PLPP3, RAF1, RPS6KB1]
GO:0005412	Arrhythmogenic right ventricular cardiomyopathy (ARVC)	KEGG_10.02.2016	0.19	1	0.0027	0.12	[-1]	Group7	6.75676	5	[CTNNB1, DES, ITGA6, ITGA9, TCF7L2]
GO:0004260	Cardiac muscle contraction	KEGG_10.02.2016	0.2	1	0.0049	0.22	[-1]	Group8	6.41026	5	[ATP1B1, COX7A1, MYH6, TPM1, TPM2]
GO:0004261	Adrenergic signaling in cardiomyocytes	KEGG_10.02.2016	0.069	1	0.0049	0.22	[-1]	Group8	6.75676	10	[ATP1B1, CAMK2B, CAMK2G, MYH6, PPP1R1A, PPP2CB, RAPGEF3, RPS6KA5, TPM1, TPM2]
GO:0004720	Long-term potentiation	KEGG_10.02.2016	0.0025	0.28	0.0049	0.22	[-1]	Group8	12.1212	8	[CAMK2B, CAMK2G, MAP2K2, PPP1R1A, PPP3R1, RAF1, RAP1A, RAPGEF3]
GO:0004971	Gastric acid secretion	KEGG_10.02.2016	0.34	1	0.0049	0.22	[-1]	Group8	5.40541	4	[ATP1B1, CA2, CAMK2B, CAMK2G]
GO:0005410	Hypertrophic cardiomyopathy (HCM)	KEGG_10.02.2016	0.12	1	0.0049	0.22	[-1]	Group8	7.22892	6	[DES, ITGA6, ITGA9, MYH6, TPM1, TPM2]
GO:0005412	Arrhythmogenic right ventricular cardiomyopathy (ARVC)	KEGG_10.02.2016	0.19	1	0.0049	0.22	[-1]	Group8	6.75676	5	[CTNNB1, DES, ITGA6, ITGA9, TCF7L2]
GO:0005414	Dilated cardiomyopathy	KEGG_10.02.2016	0.14	1	0.0049	0.22	[-1]	Group8	6.66667	6	[DES, ITGA6, ITGA9, MYH6, TPM1, TPM2]
GO:0000534	Glycosaminoglycan biosynthesis	KEGG_10.02.2016	0.054	1	0.054	1	[-1]	Group9	12.5	3	[B3GALT6, EXT2, NDST1]

## Sheet: KEGG_GO_BR_Top500
GOID	GOTerm	Ontology Source	Term PValue	Term PValue Corrected with Bonferroni step down	Group PValue	Group PValue Corrected with Bonferroni step down	GOLevels	GOGroups	% Associated Genes	Nr. Genes	Associated Genes Found
GO:0000310	Lysine degradation	KEGG_10.02.2016	0.13	0.4	0.13	0.26	[-1]	Group0	3.84615	2	[KMT5B, KMT5C]
GO:0004210	Apoptosis	KEGG_10.02.2016	0.086	0.78	0.1	0.5	[-1]	Group1	3.52941	3	[BIRC3, FAS, IL1RAP]
GO:0004621	NOD-like receptor signaling pathway	KEGG_10.02.2016	0.032	0.45	0.1	0.5	[-1]	Group1	5.26316	3	[BIRC3, IL6, TNFAIP3]
GO:0004668	TNF signaling pathway	KEGG_10.02.2016	0.046	0.6	0.1	0.5	[-1]	Group1	3.63636	4	[BIRC3, FAS, IL6, TNFAIP3]
GO:0004672	Intestinal immune network for IgA production	KEGG_10.02.2016	0.11	0.7	0.1	0.5	[-1]	Group1	4.16667	2	[CXCR4, IL6]
GO:0005143	African trypanosomiasis	KEGG_10.02.2016	0.068	0.68	0.1	0.5	[-1]	Group1	5.71429	2	[FAS, IL6]
GO:0005321	Inflammatory bowel disease (IBD)	KEGG_10.02.2016	0.19	0.19	0.1	0.5	[-1]	Group1	3.07692	2	[IL6, SMAD3]
GO:0005332	Graft-versus-host disease	KEGG_10.02.2016	0.09	0.72	0.1	0.5	[-1]	Group1	4.87805	2	[FAS, IL6]
GO:0004964	Proximal tubule bicarbonate reclamation	KEGG_10.02.2016	0.032	0.48	0.043	0.35	[-1]	Group2	8.69565	2	[ATP1B3, GLS2]
GO:0004978	Mineral absorption	KEGG_10.02.2016	0.12	0.51	0.043	0.35	[-1]	Group2	3.92157	2	[ATP1B3, SLC11A2]
GO:0005130	Pathogenic Escherichia coli infection	KEGG_10.02.2016	0.14	0.29	0.13	0.39	[-1]	Group3	3.63636	2	[ARPC3, OCLN]
GO:0005131	Shigellosis	KEGG_10.02.2016	0.19	0.19	0.13	0.39	[-1]	Group3	3.07692	2	[ARPC3, ITGA5]
GO:0000330	Arginine and proline metabolism	KEGG_10.02.2016	0.12	0.62	0.21	0.21	[-1]	Group4	4	2	[CNDP2, SMOX]
GO:0000410	beta-Alanine metabolism	KEGG_10.02.2016	0.055	0.66	0.21	0.21	[-1]	Group4	6.45161	2	[CNDP2, SMOX]
GO:0004010	MAPK signaling pathway	KEGG_10.02.2016	0.012	0.21	0.012	0.12	[-1]	Group5	3.13725	8	[DUSP7, FAS, GADD45G, MAPT, PDGFB, RASA1, TAOK2, ZAK]
GO:0004340	Hedgehog signaling pathway	KEGG_10.02.2016	0.12	0.51	0.12	0.51	[-1]	Group6	3.92157	2	[CSNK1D, GAS1]
GO:0004360	Axon guidance	KEGG_10.02.2016	0.019	0.31	0.019	0.17	[-1]	Group7	3.93701	5	[CXCR4, DPYSL2, PLXNA1, RASA1, SEMA3A]
GO:0004520	Adherens junction	KEGG_10.02.2016	0.062	0.68	0.062	0.43	[-1]	Group8	4.05405	3	[FER, PTPRM, SMAD3]
GO:0004640	Hematopoietic cell lineage	KEGG_10.02.2016	0.093	0.65	0.093	0.56	[-1]	Group9	3.40909	3	[ANPEP, IL6, ITGA5]

## Sheet: KEGG_GO_BR_Top1000
GOID	GOTerm	Ontology Source	Term PValue	Term PValue Corrected with Bonferroni step down	Group PValue	Group PValue Corrected with Bonferroni step down	GOLevels	GOGroups	% Associated Genes	Nr. Genes	Associated Genes Found
GO:0000410	beta-Alanine metabolism	KEGG_10.02.2016	0.032	0.86	0.032	0.51	[-1]	Group0	9.67742	3	[CNDP2, DPYD, SMOX]
GO:0000520	Amino sugar and nucleotide sugar metabolism	KEGG_10.02.2016	0.093	1	0.093	0.65	[-1]	Group1	6.25	3	[CYB5R1, GNPNAT1, PGM2]
GO:0004672	Intestinal immune network for IgA production	KEGG_10.02.2016	0.093	1	0.093	0.65	[-1]	Group10	6.25	3	[CXCR4, IL15RA, IL6]
GO:0004960	Aldosterone-regulated sodium reabsorption	KEGG_10.02.2016	0.057	1	0.057	0.63	[-1]	Group11	7.69231	3	[ATP1B3, PDPK1, SGK1]
GO:0004972	Pancreatic secretion	KEGG_10.02.2016	0.17	0.86	0.17	0.51	[-1]	Group12	4.16667	4	[ATP1B3, ATP2A3, ATP2B4, PLA2G12A]
GO:0004974	Protein digestion and absorption	KEGG_10.02.2016	0.052	1	0.052	0.63	[-1]	Group13	5.55556	5	[ATP1B3, COL12A1, COL4A1, COL4A2, SLC7A8]
GO:0004064	NF-kappa B signaling pathway	KEGG_10.02.2016	0.15	1	0.011	0.24	[-1]	Group14	4.30108	4	[BIRC3, CSNK2A2, ICAM1, TNFAIP3]
GO:0004068	FoxO signaling pathway	KEGG_10.02.2016	0.01	0.35	0.011	0.24	[-1]	Group14	5.97015	8	[GADD45G, HOMER3, IL6, PDPK1, SGK1, SMAD3, TGFB2, USP7]
GO:0004350	TGF-beta signaling pathway	KEGG_10.02.2016	0.12	1	0.011	0.24	[-1]	Group14	4.7619	4	[BMP2, INHBA, SMAD3, TGFB2]
GO:0004621	NOD-like receptor signaling pathway	KEGG_10.02.2016	0.0017	0.061	0.011	0.24	[-1]	Group14	10.5263	6	[BIRC3, CARD6, CASP1, IL18, IL6, TNFAIP3]
GO:0004623	Cytosolic DNA-sensing pathway	KEGG_10.02.2016	0.17	0.7	0.011	0.24	[-1]	Group14	4.6875	3	[CASP1, IL18, IL6]
GO:0004640	Hematopoietic cell lineage	KEGG_10.02.2016	0.13	1	0.011	0.24	[-1]	Group14	4.54545	4	[ANPEP, CD59, IL6, ITGA5]
GO:0004668	TNF signaling pathway	KEGG_10.02.2016	0.1	1	0.011	0.24	[-1]	Group14	4.54545	5	[BIRC3, FAS, ICAM1, IL6, TNFAIP3]
GO:0004933	AGE-RAGE signaling pathway in diabetic complications	KEGG_10.02.2016	0.0019	0.068	0.011	0.24	[-1]	Group14	7.92079	8	[COL4A1, COL4A2, F3, ICAM1, IL6, MMP2, SMAD3, TGFB2]
GO:0005132	Salmonella infection	KEGG_10.02.2016	0.044	1	0.011	0.24	[-1]	Group14	5.81395	5	[ARPC3, CASP1, FLNA, IL18, IL6]
GO:0005133	Pertussis	KEGG_10.02.2016	0.24	0.24	0.011	0.24	[-1]	Group14	4	3	[CASP1, IL6, ITGA5]
GO:0005134	Legionellosis	KEGG_10.02.2016	0.12	1	0.011	0.24	[-1]	Group14	5.45455	3	[CASP1, IL18, IL6]
GO:0005143	African trypanosomiasis	KEGG_10.02.2016	0.0076	0.25	0.011	0.24	[-1]	Group14	11.4286	4	[FAS, ICAM1, IL18, IL6]
GO:0005144	Malaria	KEGG_10.02.2016	0.024	0.72	0.011	0.24	[-1]	Group14	8.16327	4	[ICAM1, IL18, IL6, TGFB2]
GO:0005164	Influenza A	KEGG_10.02.2016	0.11	1	0.011	0.24	[-1]	Group14	4	7	[CASP1, FAS, ICAM1, IL18, IL6, PML, TNFRSF10D]
GO:0005321	Inflammatory bowel disease (IBD)	KEGG_10.02.2016	0.058	1	0.011	0.24	[-1]	Group14	6.15385	4	[IL18, IL6, SMAD3, TGFB2]
GO:0005323	Rheumatoid arthritis	KEGG_10.02.2016	0.14	1	0.011	0.24	[-1]	Group14	4.44444	4	[ICAM1, IL18, IL6, TGFB2]
GO:0000565	Ether lipid metabolism	KEGG_10.02.2016	0.08	1	0.08	0.64	[-1]	Group15	6.66667	3	[PAFAH1B1, PAFAH1B2, PLA2G12A]
GO:0005202	Transcriptional misregulation in cancer	KEGG_10.02.2016	0.066	1	0.066	0.59	[-1]	Group16	4.44444	8	[BIRC3, CEBPA, HOXA10, IGFBP3, IL6, PML, RUNX2, SUPT3H]
GO:0005205	Proteoglycans in cancer	KEGG_10.02.2016	0.025	0.73	0.025	0.45	[-1]	Group17	4.92611	10	[FAS, FLNA, FZD2, GPC1, HPSE, ITGA5, MMP2, PDPK1, RPS6, TGFB2]
GO:0003008	Ribosome biogenesis in eukaryotes	KEGG_10.02.2016	0.14	1	0.14	0.71	[-1]	Group18	4.49438	4	[CSNK2A2, NOB1, UTP14C, UTP4]
GO:0004010	MAPK signaling pathway	KEGG_10.02.2016	0.048	1	0.048	0.67	[-1]	Group19	4.31373	11	[DUSP4, DUSP7, FAS, FLNA, GADD45G, MAPT, PDGFB, RASA1, TAOK2, TGFB2, ZAK]
GO:0004115	p53 signaling pathway	KEGG_10.02.2016	0.2	0.4	0.2	0.2	[-1]	Group2	4.34783	3	[FAS, GADD45G, IGFBP3]
GO:0004060	Cytokine-cytokine receptor interaction	KEGG_10.02.2016	0.018	0.59	0.018	0.37	[-1]	Group20	4.5283	12	[BMP2, CXCR4, FAS, IL15RA, IL18, IL1RAP, IL6, INHBA, PDGFB, PDGFC, TGFB2, TNFRSF10D]
GO:0004071	Sphingolipid signaling pathway	KEGG_10.02.2016	0.19	0.59	0.19	0.39	[-1]	Group21	4.16667	5	[CERS6, PDPK1, PPP2R3A, PPP2R5A, SGPL1]
GO:0004142	Lysosome	KEGG_10.02.2016	0.059	1	0.059	0.59	[-1]	Group3	4.87805	6	[ARSG, CLN3, GGA1, GNPTAB, SCARB2, SLC11A2]
GO:0004210	Apoptosis	KEGG_10.02.2016	0.042	1	0.042	0.64	[-1]	Group4	5.88235	5	[BIRC3, FAS, IL1RAP, IRAK2, TNFRSF10D]
GO:0004340	Hedgehog signaling pathway	KEGG_10.02.2016	0.1	1	0.1	0.64	[-1]	Group5	5.88235	3	[BMP2, CSNK1D, GAS1]
GO:0004510	Focal adhesion	KEGG_10.02.2016	0.048	1	0.048	0.62	[-1]	Group6	4.45545	9	[BIRC3, COL4A1, COL4A2, FLNA, ITGA5, PDGFB, PDGFC, PDPK1, ZYX]
GO:0004520	Adherens junction	KEGG_10.02.2016	0.025	0.71	0.025	0.43	[-1]	Group7	6.75676	5	[CSNK2A2, FER, PTPRM, PVRL3, SMAD3]
GO:0004610	Complement and coagulation cascades	KEGG_10.02.2016	0.019	0.6	0.019	0.37	[-1]	Group8	7.24638	5	[CD59, CFB, F3, F7, PROS1]
GO:0000564	Glycerophospholipid metabolism	KEGG_10.02.2016	0.16	1	0.16	0.67	[-1]	Group9	4.21053	4	[GPD1L, LCAT, LPIN1, PLA2G12A]
