# Supplementary material for: DMirNet: Inferring direct microRNA-mRNA association networks
Source: BMC Syst Biol. 2016 Dec 5;10(Suppl 5):125. doi: 10.1186/s12918-016-0373-1 (PMC5249041; doi:10.1186/s12918-016-0373-1)
Supplement: Additional file 4: — The list of multi-cancer-related 44 miRNA-mRNA pairs. The putative novel multi-cancer-related pairs are coloured with yellow. (XLSX 12 kb) [file 12918_2016_373_MOESM4_ESM.xlsx]

## Sheet: Sheet1
Rank	miRNA	mRNA	Functional Category	Experimentally validated pairs		Reference									putative novel multi-cancer-related pairs
49	hsa-miR-320	PDGFRA	miRNA in cancer
49	hsa-miR-320	PDGFRA	Choline metabolism in cancer
90	hsa-miR-122a	RPS6KB1	Choline metabolism in cancer
133	hsa-miR-200b	H3F3B	Transcriptional misregulation in cancer
142	hsa-miR-145	CDKN2C	Transcriptional misregulation in cancer
146	hsa-miR-206	MDM4	miRNA in cancer
194	hsa-miR-186	RPS6KA5	miRNA in cancer
200	hsa-miR-302	IGF1R	Transcriptional misregulation in cancer
255	hsa-miR-181a	PDGFRA	miRNA in cancer
255	hsa-miR-181a	PDGFRA	Choline metabolism in cancer
304	hsa-miR-211	BMI1	miRNA in cancer
304	hsa-miR-211	BMI1	Transcriptional misregulation in cancer
309	hsa-miR-214	PDGFRA	miRNA in cancer
309	hsa-miR-214	PDGFRA	Choline metabolism in cancer
314	hsa-miR-200b	CHPT1	Choline metabolism in cancer
324	hsa-miR-200b	SOX4	miRNA in cancer
327	hsa-miR-194	TGFBR2	Transcriptional misregulation in cancer
377	hsa-miR-200a	H3F3B	Transcriptional misregulation in cancer
378	hsa-miR-181a	TIMP3	miRNA in cancer
387	hsa-miR-200c	H3F3B	Transcriptional misregulation in cancer
446	hsa-miR-320	ZEB2	miRNA in cancer
479	hsa-miR-299	CDKN2C	Transcriptional misregulation in cancer	hsa-miR-299-5p	CDKN1A	http://www.ncbi.nlm.nih.gov/pubmed/20190813
499	hsa-miR-215	PDGFRA	miRNA in cancer
499	hsa-miR-215	PDGFRA	Choline metabolism in cancer
535	hsa-miR-189	MAP2K2	miRNA in cancer
535	hsa-miR-189	MAP2K2	Choline metabolism in cancer
559	hsa-miR-140	MDM4	miRNA in cancer
593	hsa-miR-301	BCL6	Transcriptional misregulation in cancer	hsa-miR-301a	BCL2L11	http://www.ncbi.nlm.nih.gov/pubmed/23824327	http://www.ncbi.nlm.nih.gov/pubmed/24038734	http://www.ncbi.nlm.nih.gov/pubmed/21572407	http://www.ncbi.nlm.nih.gov/pubmed/24906430
619	hsa-miR-213	MAF	Transcriptional misregulation in cancer
664	hsa-miR-192	TGFBR2	Transcriptional misregulation in cancer
677	hsa-miR-122a	KLF3	Transcriptional misregulation in cancer
693	hsa-let-7e	AFF1	Transcriptional misregulation in cancer
699	hsa-miR-181a	MAX	Transcriptional misregulation in cancer
737	hsa-miR-321	SOX4	miRNA in cancer
747	hsa-miR-33	BCL2L11	miRNA in cancer
758	hsa-miR-195	AFF1	Transcriptional misregulation in cancer
782	hsa-miR-139	ARNT2	Transcriptional misregulation in cancer
803	hsa-miR-299	IGF1R	Transcriptional misregulation in cancer
809	hsa-miR-181a	BMPR2	miRNA in cancer	has-miR-181a	BMPR2	http://www.ncbi.nlm.nih.gov/pubmed/23824327
841	hsa-miR-107	RAF1	miRNA in cancer
841	hsa-miR-107	RAF1	Choline metabolism in cancer
854	hsa-miR-140	BCL6	Transcriptional misregulation in cancer
865	hsa-miR-9	ARNT2	Transcriptional misregulation in cancer
884	hsa-miR-215	TGFBR2	Transcriptional misregulation in cancer
895	hsa-miR-141	CHPT1	Choline metabolism in cancer
906	hsa-miR-218	ZBTB16	Transcriptional misregulation in cancer
930	hsa-miR-211	MDM4	miRNA in cancer
953	hsa-miR-133a	TPM1	miRNA in cancer
975	hsa-miR-199a*	PDGFRA	miRNA in cancer
975	hsa-miR-199a*	PDGFRA	Choline metabolism in cancer
981	hsa-miR-34b	LMO2	Transcriptional misregulation in cancer
995	hsa-miR-30b	LMO2	Transcriptional misregulation in cancer
